# Supplementary material for: 3-Hydr­oxy-N′-(5-hydr­oxy-2-nitro­benzyl­idene)-2-naphthohydrazide
Source: Acta Crystallogr Sect E Struct Rep Online. 2009 Nov 4;65(Pt 12):o2978. doi: 10.1107/S1600536809045279 (PMC2971756; doi:10.1107/S1600536809045279)
Supplement: Supplementary file 2 [file e-65-o2978-Isup2.hkl]

# 
# h,k,l, Fc-squared, Fo-squared, sigma(Fo-squared) and status flag 
# 
data_I
_shelx_title ' P21n in P2(1)/n' 
_shelx_refln_list_code          4 
_shelx_F_calc_maximum      189.65 
_exptl_crystal_F_000       728.00 
_reflns_d_resolution_high  0.7828 
 
loop_ 
 _symmetry_equiv_pos_as_xyz 
 'x, y, z' 
 '-x+1/2, y+1/2, -z+1/2' 
 '-x, -y, -z' 
 'x-1/2, -y-1/2, z-1/2' 
 
_cell_length_a    10.1588 
_cell_length_b     8.2562 
_cell_length_c    19.5268 
_cell_angle_alpha  90.000 
_cell_angle_beta  104.867 
_cell_angle_gamma  90.000 
 
_shelx_F_squared_multiplier     1.000 
 
loop_ 
 _refln_index_h 
 _refln_index_k 
 _refln_index_l 
 _refln_F_squared_calc 
 _refln_F_squared_meas 
 _refln_F_squared_sigma 
 _refln_observed_status 
   2   0   0     1289.02     1286.83     19.69 o 
   4   0   0     1428.17     1438.09     17.04 o 
   6   0   0      645.88      652.41     11.14 o 
   8   0   0      336.17      326.52     10.69 o 
  10   0   0        4.99        6.11      3.05 o 
  12   0   0        1.11       13.24      4.41 o 
   1   1   0      201.32      185.24      9.67 o 
   2   1   0       84.41       62.81      7.47 o 
   3   1   0      156.62      156.74     11.27 o 
   4   1   0      276.13      263.80      3.83 o 
   5   1   0     1039.51     1054.20     11.27 o 
   6   1   0     1368.08     1395.46     22.00 o 
   7   1   0      246.61      246.15      4.77 o 
   8   1   0      259.76      241.76      6.54 o 
   9   1   0       65.41       65.05      3.58 o 
  10   1   0        5.40        5.74      1.80 o 
  11   1   0        1.51        0.18      2.03 o 
  12   1   0        0.03       -1.75      4.24 o 
   0   2   0      386.67      407.67      8.49 o 
   1   2   0      604.42      549.65     10.22 o 
   2   2   0       19.59       10.94      0.90 o 
   3   2   0     1324.18     1248.97     14.72 o 
   4   2   0       17.28       19.09      2.57 o 
   5   2   0      378.74      404.20      6.05 o 
   6   2   0        7.90        9.50      1.26 o 
   7   2   0        5.36       10.67      1.76 o 
   8   2   0       12.27       14.57      2.14 o 
   9   2   0       15.53       14.89      2.28 o 
  10   2   0       15.18       11.74      2.88 o 
  11   2   0       10.36       15.03      3.33 o 
  12   2   0        0.25       -1.08      2.03 o 
   1   3   0     1447.98     1398.94     25.90 o 
   2   3   0       40.73       29.21      1.38 o 
   3   3   0      138.07      133.89      3.29 o 
   4   3   0       51.79       64.93      2.44 o 
   5   3   0        6.65        5.18      1.00 o 
   6   3   0     1201.65     1173.01     13.81 o 
   7   3   0      357.48      308.16      8.52 o 
   8   3   0        0.25        0.11      1.79 o 
   9   3   0       14.15       12.78      3.05 o 
  10   3   0        0.18       -0.51      1.92 o 
  11   3   0        9.12        8.27      6.45 o 
   0   4   0     1499.04     1508.48     26.14 o 
   1   4   0        0.09       -0.90      0.84 o 
   2   4   0      159.17      160.34      3.37 o 
   3   4   0      137.17      140.62      3.63 o 
   4   4   0      188.53      199.39      6.27 o 
   5   4   0       98.24       78.76      3.10 o 
   6   4   0       26.74       23.24      3.90 o 
   7   4   0     1598.07     1512.28     60.25 o 
   8   4   0        9.49        8.09      2.27 o 
   9   4   0       25.20       26.32      6.62 o 
  10   4   0        0.52        1.55      1.88 o 
  11   4   0        0.56        6.07      2.69 o 
   1   5   0      369.09      393.77      6.66 o 
   2   5   0      321.69      321.77      5.39 o 
   3   5   0      135.27      139.40      4.29 o 
   4   5   0       58.92       68.72      3.12 o 
   5   5   0      133.72      132.34     15.44 o 
   6   5   0      145.08      153.62      9.50 o 
   7   5   0      121.96      123.03      5.88 o 
   8   5   0       34.18       43.13      4.08 o 
   9   5   0        1.50        2.30      2.21 o 
  10   5   0        2.22        4.27      2.75 o 
   0   6   0      108.28      124.58      7.13 o 
   1   6   0      442.03      489.92      8.29 o 
   2   6   0      163.08      174.70      4.31 o 
   3   6   0        5.43        2.99      1.20 o 
   4   6   0       12.40       10.68      2.38 o 
   5   6   0       12.69        7.47      2.40 o 
   6   6   0       73.95       77.24      5.04 o 
   7   6   0        6.84        4.92      2.40 o 
   8   6   0        0.15       -0.93      1.79 o 
   9   6   0       34.88       38.93     11.88 o 
  10   6   0        1.49        4.41      3.73 o 
   1   7   0        0.02       -0.45      1.37 o 
   2   7   0       13.20       17.28      2.49 o 
   3   7   0        0.22       -0.27      1.38 o 
   4   7   0        0.15        1.40      2.38 o 
   5   7   0       51.85       48.88      4.58 o 
   6   7   0        9.18       10.64      4.58 o 
   7   7   0       15.72       20.06      3.60 o 
   8   7   0        3.04        1.97      2.51 o 
   9   7   0        2.90        4.07      3.73 o 
   0   8   0       27.62       34.87      8.49 o 
   1   8   0       49.11       44.32      2.86 o 
   2   8   0       21.23       19.55      2.73 o 
   3   8   0        3.68        2.12      1.88 o 
   4   8   0      117.53      102.51      6.12 o 
   5   8   0        2.04        1.36      2.16 o 
   6   8   0        0.01        3.90      2.64 o 
   7   8   0        2.68        3.73      2.40 o 
   8   8   0        4.75       14.26      5.09 o 
   1   9   0        1.69        3.95      2.14 o 
   2   9   0        1.20       -1.21      1.74 o 
   3   9   0       77.34       63.49      7.30 o 
   4   9   0       45.68       39.61      4.56 o 
   5   9   0        0.11       -0.80      2.89 o 
   6   9   0        3.88        5.43      3.73 o 
   0  10   0        1.35        1.47      2.76 o 
   1  10   0       42.81       44.57      3.47 o 
   2  10   0        4.93        6.72      4.02 o 
   3  10   0        1.21       -0.68      3.39 o 
 -11   0   1       23.46       25.80      5.43 o 
  -9   0   1       96.92      101.90      6.45 o 
  -7   0   1        3.41        7.26      1.79 o 
  -5   0   1     1242.28     1153.08     15.23 o 
  -3   0   1      993.11      982.30     24.61 o 
  -1   0   1      798.13      749.15     11.20 o 
   3   0   1     1054.74     1031.07     12.35 o 
   5   0   1     1057.20     1069.52     10.88 o 
   7   0   1      115.69      112.34      4.64 o 
   9   0   1        6.61        7.13      3.05 o 
  11   0   1        3.28       -2.38      2.38 o 
 -12   1   1        1.12        0.70      2.27 o 
 -11   1   1        0.42       -1.87      1.49 o 
 -10   1   1        7.96        5.54      1.76 o 
  -9   1   1       68.60       65.54      3.42 o 
  -8   1   1      237.57      249.18      5.17 o 
  -7   1   1       99.61      102.32      3.77 o 
  -6   1   1      345.87      371.65      5.59 o 
  -5   1   1     1803.06     1774.68     17.69 o 
  -4   1   1       36.37       37.91      1.48 o 
  -3   1   1       22.78       19.63      2.06 o 
  -2   1   1     4827.25     4826.49     55.30 o 
  -1   1   1     7798.34     7551.90    117.29 o 
   0   1   1      854.51      775.67     21.72 o 
   1   1   1        0.74        1.70      0.68 o 
   2   1   1     1127.23     1086.80     12.22 o 
   3   1   1     3151.09     3092.77     33.12 o 
   4   1   1      473.08      500.02      6.79 o 
   5   1   1      110.68       97.93      4.51 o 
   6   1   1      901.48      929.83      9.89 o 
   7   1   1       17.31       20.30      1.93 o 
   8   1   1       12.12       12.43      1.96 o 
   9   1   1        7.75        5.43      1.76 o 
  10   1   1       26.02       28.72      4.75 o 
  11   1   1        3.46        4.09      5.26 o 
  12   1   1        1.56        3.46      2.61 o 
 -12   2   1        0.01        0.82      4.07 o 
 -11   2   1        7.38        7.60      2.14 o 
 -10   2   1        1.81        0.93      1.54 o 
  -9   2   1      126.85      137.04      5.09 o 
  -8   2   1        0.01       -0.29      1.05 o 
  -7   2   1      117.14      115.01      3.37 o 
  -6   2   1        5.93       13.42      4.68 o 
  -5   2   1       60.16       54.63      3.92 o 
  -4   2   1      144.96      141.36      2.90 o 
  -3   2   1      292.03      246.84     10.93 o 
  -2   2   1      378.73      371.69     12.48 o 
  -1   2   1      211.73      202.31      3.84 o 
   0   2   1       66.53       73.31      5.26 o 
   1   2   1      339.55      329.73      4.50 o 
   2   2   1        5.90        9.16      1.20 o 
   3   2   1      358.27      326.80      9.30 o 
   4   2   1      226.57      276.26      7.75 o 
   5   2   1       15.55       16.64      1.44 o 
   6   2   1       43.17       42.68      2.24 o 
   7   2   1        0.04        0.40      1.30 o 
   8   2   1       24.78       30.69      3.36 o 
   9   2   1       35.74       34.51      4.07 o 
  10   2   1       17.13       19.21      3.23 o 
  11   2   1       10.97       14.25      3.23 o 
 -12   3   1       43.63       58.04      7.81 o 
 -11   3   1       23.64       21.53      5.26 o 
 -10   3   1        0.90        1.53      2.16 o 
  -9   3   1        5.17        6.96      2.40 o 
  -8   3   1       43.20       50.94      4.08 o 
  -7   3   1        2.74        3.48      1.17 o 
  -6   3   1      401.27      392.71      5.52 o 
  -5   3   1       16.32       14.33      1.49 o 
  -4   3   1      238.12      216.23      4.34 o 
  -3   3   1      153.73      181.43      5.80 o 
  -2   3   1       98.09      117.69      2.57 o 
  -1   3   1      776.58      768.70     12.37 o 
   0   3   1        6.94        4.44      0.96 o 
   1   3   1      373.86      390.30      5.73 o 
   2   3   1      521.23      573.08      7.07 o 
   3   3   1       17.70       20.92      2.13 o 
   4   3   1        2.45        2.17      0.90 o 
   5   3   1      157.71      162.39      3.94 o 
   6   3   1      305.13      289.62     10.86 o 
   7   3   1     1126.17     1122.69     18.48 o 
   8   3   1       49.03       47.01      4.08 o 
   9   3   1       27.14       25.26      3.47 o 
  10   3   1       26.51       31.40      4.08 o 
  11   3   1        0.93        0.17      2.40 o 
 -11   4   1        0.03       -1.29      2.20 o 
 -10   4   1       44.28       49.59      4.68 o 
  -9   4   1        2.04        4.41      2.16 o 
  -8   4   1       74.88       73.32      4.68 o 
  -7   4   1      514.06      509.59     18.84 o 
  -6   4   1        0.43        0.26      1.03 o 
  -5   4   1        0.81        2.48      1.07 o 
  -4   4   1       71.39       63.77      3.05 o 
  -3   4   1        8.04       15.09      2.44 o 
  -2   4   1     1862.03     1911.55     21.52 o 
  -1   4   1       16.01       12.31      1.30 o 
   0   4   1        7.85        8.98      3.05 o 
   1   4   1     2858.76     2776.52     95.04 o 
   2   4   1     1180.15     1160.18     11.18 o 
   3   4   1       63.74       67.84      2.59 o 
   4   4   1      332.13      362.66     12.77 o 
   5   4   1      253.89      245.09      6.96 o 
   6   4   1      768.20      798.52     30.04 o 
   7   4   1      376.53      364.17      9.72 o 
   8   4   1       26.58       28.34      3.47 o 
   9   4   1       79.87       79.44      5.26 o 
  10   4   1       36.70       46.92      4.64 o 
  11   4   1       46.63       61.55     11.20 o 
 -11   5   1        0.15       -2.38      3.05 o 
 -10   5   1       29.48       37.59      4.58 o 
  -9   5   1        2.29        1.27      3.39 o 
  -8   5   1       21.74       17.48      3.12 o 
  -7   5   1       16.75       19.11      2.88 o 
  -6   5   1      315.99      310.76     14.94 o 
  -5   5   1       98.83      101.34      3.68 o 
  -4   5   1       12.36       10.43      1.98 o 
  -3   5   1      117.15      114.49      4.07 o 
  -2   5   1       59.09       76.92      2.71 o 
  -1   5   1      909.22      965.10     11.82 o 
   0   5   1      775.54      788.66     29.36 o 
   1   5   1       76.98       83.48      3.95 o 
   2   5   1       22.54       20.30      1.59 o 
   3   5   1       15.48       15.33      1.69 o 
   4   5   1       31.67       23.96      2.64 o 
   5   5   1      373.62      365.87      9.24 o 
   6   5   1       20.84       25.32      3.12 o 
   7   5   1        5.07       10.83      2.75 o 
   8   5   1       10.23        9.80      4.07 o 
   9   5   1       11.13        8.42      2.61 o 
  10   5   1      132.32      145.13      7.56 o 
 -10   6   1        6.56        4.53      2.51 o 
  -9   6   1        0.00        1.36      2.40 o 
  -8   6   1        5.06        2.40      2.03 o 
  -7   6   1       17.23       20.78      3.73 o 
  -6   6   1      150.39      141.00      9.67 o 
  -5   6   1       44.01       45.81      3.95 o 
  -4   6   1       17.37       22.58      2.28 o 
  -3   6   1       52.32       60.42      6.37 o 
  -2   6   1       42.96       47.38      2.54 o 
  -1   6   1      231.23      222.29      5.42 o 
   0   6   1       51.75       52.99      8.15 o 
   1   6   1        2.47        2.54      1.30 o 
   2   6   1        0.11        0.94      1.14 o 
   3   6   1       60.77       62.58      4.06 o 
   4   6   1       82.47       82.50      4.80 o 
   5   6   1      473.58      480.45     19.18 o 
   6   6   1        0.69       -0.32      2.21 o 
   7   6   1      116.01      127.14      7.81 o 
   8   6   1       31.54       33.98      5.26 o 
   9   6   1       10.67        4.27      2.75 o 
  10   6   1        0.20        0.34      3.73 o 
  -9   7   1       36.25       37.51      8.49 o 
  -8   7   1        6.03        4.07      2.64 o 
  -7   7   1        2.01        1.78      2.36 o 
  -6   7   1       18.68       28.36      3.90 o 
  -5   7   1      179.25      173.29      7.20 o 
  -4   7   1        1.66       -1.02      1.68 o 
  -3   7   1       16.13       20.98      2.10 o 
  -2   7   1       50.71       54.19      2.91 o 
  -1   7   1      131.61      133.59      4.64 o 
   0   7   1       44.17       40.94      3.47 o 
   1   7   1       17.21       11.73      1.74 o 
   2   7   1       29.62       30.88      2.45 o 
   3   7   1       30.27       32.38      3.47 o 
   4   7   1        0.46        6.20      2.27 o 
   5   7   1      255.19      281.78     15.61 o 
   6   7   1       11.86        9.02      4.07 o 
   7   7   1        0.14       -0.50      2.27 o 
   8   7   1       24.61       39.31      4.68 o 
   9   7   1        0.03       -1.36      3.05 o 
  -8   8   1        1.08        4.75      3.39 o 
  -7   8   1       52.34       54.32      5.04 o 
  -6   8   1        1.77       -1.76      1.88 o 
  -5   8   1        1.38        4.52      2.27 o 
  -4   8   1        8.17        6.08      2.51 o 
  -3   8   1      179.18      181.13      6.36 o 
  -2   8   1      109.75      118.45      4.26 o 
  -1   8   1        0.36        0.49      1.87 o 
   0   8   1        1.08        2.47      1.63 o 
   1   8   1        3.72        1.86      1.57 o 
   2   8   1       11.60        8.64      2.05 o 
   3   8   1      102.52       99.99      5.76 o 
   4   8   1        0.87        2.55      2.40 o 
   5   8   1        8.85        5.94      2.64 o 
   6   8   1        5.14        6.62      2.64 o 
   7   8   1        1.82        1.15      5.43 o 
  -6   9   1        9.09       10.86      4.41 o 
  -5   9   1       23.45       20.14      6.11 o 
  -4   9   1        8.22        9.99      2.99 o 
  -3   9   1        0.45        0.53      2.04 o 
  -2   9   1        2.99        0.69      1.94 o 
  -1   9   1       25.27       20.90      2.65 o 
   0   9   1        1.69        0.12      1.35 o 
   1   9   1        4.81        2.04      2.64 o 
   2   9   1       50.14       44.87      3.91 o 
   3   9   1      140.19      155.84      7.67 o 
   4   9   1       18.12       20.72      4.41 o 
   5   9   1        0.42        3.43      2.89 o 
   6   9   1        4.95        4.75      4.07 o 
  -3  10   1       19.20       24.08      5.26 o 
  -2  10   1        2.91        0.38      2.17 o 
  -1  10   1        1.54       -0.88      1.78 o 
   0  10   1       14.77       14.57      2.58 o 
   1  10   1       10.00       11.45      3.38 o 
   2  10   1       17.94       14.68      3.09 o 
   3  10   1        0.00        4.41      4.07 o 
 -12   0   2        4.18        4.07      3.73 o 
 -10   0   2        8.23        3.66      2.21 o 
  -8   0   2      119.50      117.63      5.16 o 
  -6   0   2     1461.25     1517.95     19.56 o 
  -4   0   2        3.75        4.27      1.36 o 
  -2   0   2       43.35       31.94      2.21 o 
   0   0   2     6570.21     5878.47     84.18 o 
   2   0   2     1745.84     1579.09     24.10 o 
   4   0   2      529.22      560.05      7.51 o 
   6   0   2       98.15       99.40      3.91 o 
   8   0   2       58.05       65.97      4.06 o 
  10   0   2       21.55       18.33      4.41 o 
 -12   1   2       19.08       16.13      3.47 o 
 -11   1   2        3.82        4.62      1.94 o 
 -10   1   2        5.52        9.14      2.40 o 
  -9   1   2       11.00       11.19      1.70 o 
  -8   1   2      705.17      675.29      8.98 o 
  -7   1   2      558.29      539.12      7.89 o 
  -6   1   2      419.25      395.44      5.81 o 
  -5   1   2        4.01        2.23      0.75 o 
  -4   1   2      521.87      518.02      9.11 o 
  -3   1   2     1618.30     1566.18     12.34 o 
  -2   1   2     1354.58     1309.75      9.01 o 
  -1   1   2     6583.47     6407.27     59.76 o 
   0   1   2     3001.41     2802.30     29.87 o 
   1   1   2     5412.12     5213.69     40.76 o 
   2   1   2      541.35      540.34      9.13 o 
   3   1   2      250.41      269.51      4.28 o 
   4   1   2     6209.21     6529.16     44.23 o 
   5   1   2      162.04      184.13      6.40 o 
   6   1   2       82.75       89.90      3.23 o 
   7   1   2       41.19       40.28      2.55 o 
   8   1   2        2.68        3.98      1.79 o 
   9   1   2        7.83        2.20      2.03 o 
  10   1   2       17.93       17.72      5.09 o 
  11   1   2       22.55       26.66      7.47 o 
 -12   2   2        3.60        3.97      2.27 o 
 -11   2   2       34.42       40.78      3.65 o 
 -10   2   2       20.98       23.92      3.88 o 
  -9   2   2      537.11      539.86     10.12 o 
  -8   2   2      275.19      273.27      5.53 o 
  -7   2   2      192.71      188.77      4.23 o 
  -6   2   2       96.82       97.56      3.43 o 
  -5   2   2      263.04      250.10      4.36 o 
  -4   2   2      406.47      408.12      5.25 o 
  -3   2   2     4723.83     4810.49     33.81 o 
  -2   2   2    35966.93    32495.24    364.57 o 
  -1   2   2     6948.47     7020.13    154.68 o 
   0   2   2      503.41      479.15      5.48 o 
   1   2   2      902.48      904.15     10.51 o 
   2   2   2      141.25      151.44      3.14 o 
   3   2   2      266.40      251.02     11.16 o 
   4   2   2       69.70       71.01      2.17 o 
   5   2   2      102.92       97.33      2.20 o 
   6   2   2      311.63      288.68      8.66 o 
   7   2   2       59.03       46.49      4.24 o 
   8   2   2       22.39       24.67      3.12 o 
   9   2   2       27.90       28.01      3.60 o 
  10   2   2        0.77        1.60      2.03 o 
  11   2   2        1.43        5.58      2.75 o 
 -12   3   2        7.04        9.00      3.23 o 
 -11   3   2       14.46       15.15      3.36 o 
 -10   3   2       31.25       31.07      4.58 o 
  -9   3   2        1.89        0.79      2.29 o 
  -8   3   2      573.72      559.12     10.19 o 
  -7   3   2      138.80      137.26      3.75 o 
  -6   3   2       42.26       35.49      3.92 o 
  -5   3   2       27.12       28.45      1.91 o 
  -4   3   2      193.05      200.29      3.75 o 
  -3   3   2      676.81      716.36      9.09 o 
  -2   3   2      412.20      440.06      5.36 o 
  -1   3   2      143.81      165.36      3.33 o 
   0   3   2      509.23      488.24     17.48 o 
   1   3   2      465.41      504.44      6.72 o 
   2   3   2      206.77      186.46      5.71 o 
   3   3   2      264.61      235.55      4.81 o 
   4   3   2      140.33      121.93      5.46 o 
   5   3   2       94.38       81.13      5.43 o 
   6   3   2      159.48      148.79      5.64 o 
   7   3   2      224.91      214.62      9.16 o 
   8   3   2      113.88      110.78      9.00 o 
   9   3   2       11.92        9.12      6.28 o 
  10   3   2        0.04       -0.48      2.03 o 
  11   3   2       10.37       12.40      4.41 o 
 -11   4   2        7.26       10.86      3.12 o 
 -10   4   2       11.70       15.01      5.09 o 
  -9   4   2      117.15      117.44      5.99 o 
  -8   4   2      119.86      119.31      5.76 o 
  -7   4   2        3.65        3.28      1.79 o 
  -6   4   2       57.52       51.48      2.85 o 
  -5   4   2      177.68      173.22      4.48 o 
  -4   4   2        2.44        5.41      1.30 o 
  -3   4   2      646.31      684.41      8.07 o 
  -2   4   2     1130.18     1259.64     12.98 o 
  -1   4   2     1492.12     1525.33     26.61 o 
   0   4   2      509.57      553.79      9.50 o 
   1   4   2      352.12      360.67      6.13 o 
   2   4   2      105.66      103.36      3.88 o 
   3   4   2      216.69      223.95      4.54 o 
   4   4   2        9.69       15.31      2.16 o 
   5   4   2       54.85       46.10      3.36 o 
   6   4   2        3.09        1.47      1.79 o 
   7   4   2      251.53      249.75     16.12 o 
   8   4   2       43.27       48.97     10.52 o 
   9   4   2       17.65       25.83      2.93 o 
  10   4   2        1.42        5.02      2.02 o 
  11   4   2       13.58       13.58      5.09 o 
 -11   5   2        0.25        4.41      3.73 o 
 -10   5   2       28.84       30.02      9.84 o 
  -9   5   2        0.71        0.85      2.16 o 
  -8   5   2        1.44        1.06      1.87 o 
  -7   5   2      122.87      119.86      5.76 o 
  -6   5   2       93.96       95.17      4.92 o 
  -5   5   2       23.93       23.29      2.08 o 
  -4   5   2        1.56        2.07      1.23 o 
  -3   5   2       17.82       16.61      1.57 o 
  -2   5   2      174.39      168.85      6.61 o 
  -1   5   2        3.94        9.11      1.43 o 
   0   5   2     1021.50     1050.42     41.24 o 
   1   5   2       86.77       90.61      3.39 o 
   2   5   2        3.78        5.14      1.07 o 
   3   5   2      253.82      267.27      5.54 o 
   4   5   2       19.88       26.85      2.88 o 
   5   5   2        2.00        3.90      1.92 o 
   6   5   2       21.92       13.41      2.64 o 
   7   5   2        3.31        2.60      5.09 o 
   8   5   2      104.70      106.33      7.30 o 
   9   5   2        0.08        2.39      2.36 o 
  10   5   2      132.49      140.22      7.56 o 
 -10   6   2       50.11       52.15      5.16 o 
  -9   6   2       43.83       43.02      4.56 o 
  -8   6   2        6.17        7.63      2.75 o 
  -7   6   2       25.44       24.94      4.41 o 
  -6   6   2        2.20        4.75      2.16 o 
  -5   6   2        3.58        2.21      1.92 o 
  -4   6   2       13.53       10.14      1.91 o 
  -3   6   2       21.73       22.01      1.98 o 
  -2   6   2      181.10      159.47      5.08 o 
  -1   6   2      167.85      186.63      5.06 o 
   0   6   2       67.68       66.87      3.84 o 
   1   6   2      140.68      149.45      4.75 o 
   2   6   2       69.65       71.05      2.86 o 
   3   6   2       35.74       34.09      3.23 o 
   4   6   2      165.84      152.54     13.24 o 
   5   6   2      190.56      198.70      7.32 o 
   6   6   2      323.14      334.82      9.96 o 
   7   6   2        2.17        2.52      2.89 o 
   8   6   2        0.57       -0.48      2.72 o 
   9   6   2       32.46       29.71      4.08 o 
  -9   7   2       31.84       28.63      4.06 o 
  -8   7   2        7.74        8.97      2.99 o 
  -7   7   2        0.37        5.00      2.27 o 
  -6   7   2        0.68        0.86      2.03 o 
  -5   7   2       24.14       22.85      4.58 o 
  -4   7   2        1.79        2.38      1.92 o 
  -3   7   2        3.44        0.30      1.20 o 
  -2   7   2       28.98       30.61      2.34 o 
  -1   7   2       43.73       39.81      2.87 o 
   0   7   2       32.83       32.19      2.67 o 
   1   7   2        6.92        6.45      1.54 o 
   2   7   2       25.52       28.97      2.73 o 
   3   7   2       47.91       51.24      4.20 o 
   4   7   2      192.37      171.77      6.96 o 
   5   7   2       34.99       36.67      3.95 o 
   6   7   2        3.70        2.72      2.40 o 
   7   7   2        0.42        1.99      2.36 o 
   8   7   2       36.72       42.51      4.80 o 
  -8   8   2       34.81       42.43      6.79 o 
  -7   8   2        0.06       -0.21      2.27 o 
  -6   8   2       30.37       32.41      6.62 o 
  -5   8   2        0.59        2.55      2.40 o 
  -4   8   2       57.46       51.17      4.54 o 
  -3   8   2       14.65       16.18      2.16 o 
  -2   8   2       14.01       14.86      2.06 o 
  -1   8   2       58.14       55.67      3.57 o 
   0   8   2        3.44        1.48      1.63 o 
   1   8   2        0.99       -0.14      2.77 o 
   2   8   2        9.31       10.78      2.34 o 
   3   8   2        0.87        0.68      2.16 o 
   4   8   2        1.09        1.84      2.27 o 
   5   8   2        3.17        0.93      2.27 o 
   6   8   2       15.11        9.59      3.56 o 
   7   8   2       54.54       73.39      7.13 o 
  -6   9   2       11.66       18.33      4.75 o 
  -5   9   2        0.19        1.87      2.40 o 
  -4   9   2       22.24       26.85      4.08 o 
  -3   9   2       16.30       13.33      3.58 o 
  -2   9   2       37.10       30.24      3.32 o 
  -1   9   2       11.38       14.73      3.01 o 
   0   9   2        5.61        5.13      1.82 o 
   1   9   2       18.34       22.39      2.94 o 
   2   9   2        8.02       16.14      2.86 o 
   3   9   2      112.93      149.95      7.81 o 
   4   9   2        0.01        1.45      4.58 o 
   5   9   2        0.13       -1.19      2.36 o 
  -4  10   2        0.04        1.70      3.39 o 
  -3  10   2        1.43        2.50      2.94 o 
  -2  10   2        0.05       -0.42      2.07 o 
  -1  10   2        0.79        0.91      1.97 o 
   0  10   2        5.35        4.03      1.95 o 
   1  10   2       79.02       76.15      4.25 o 
   2  10   2       21.98       19.09      2.70 o 
   3  10   2        1.72       -0.68      3.39 o 
 -11   0   3       84.56       92.58      5.50 o 
  -9   0   3       87.10      104.09      5.28 o 
  -7   0   3       50.82       53.46      7.47 o 
  -5   0   3     2136.83     2071.53     23.76 o 
  -3   0   3     7699.16     7451.52    131.53 o 
  -1   0   3        7.76        7.47      0.68 o 
   1   0   3     1087.69     1025.35     11.28 o 
   3   0   3     3319.21     3490.81     35.02 o 
   5   0   3     2198.32     2381.54     21.42 o 
   7   0   3       61.54       65.86      3.58 o 
   9   0   3        2.97        2.04      3.05 o 
  11   0   3       20.21       20.37      5.43 o 
 -12   1   3        1.53        1.94      1.93 o 
 -11   1   3        0.01       -1.64      1.75 o 
 -10   1   3       41.55       51.83      2.99 o 
  -9   1   3       52.32       49.04      4.02 o 
  -8   1   3       33.34       26.98      1.95 o 
  -7   1   3       74.47       75.22      3.52 o 
  -6   1   3       27.48       26.28      1.65 o 
  -5   1   3      176.50      175.33      3.48 o 
  -4   1   3        5.61        3.77      0.68 o 
  -3   1   3     3788.95     3614.43     41.11 o 
  -2   1   3    19110.22    17783.97    118.29 o 
  -1   1   3      888.30      802.82     23.19 o 
   0   1   3      579.14      624.30      6.05 o 
   1   1   3     2453.34     2299.05     19.00 o 
   2   1   3     5413.55     5126.02     53.63 o 
   3   1   3      304.17      302.56      3.90 o 
   4   1   3     1789.38     1906.87     13.39 o 
   5   1   3     1272.56     1334.37     10.36 o 
   6   1   3      121.69      122.12      3.34 o 
   7   1   3       52.79       53.49      9.50 o 
   8   1   3       22.79       26.48      3.23 o 
   9   1   3       28.88       25.72      3.36 o 
  10   1   3        1.67       -0.45      2.21 o 
  11   1   3       35.42       30.32      5.77 o 
 -12   2   3        0.31       -1.04      1.74 o 
 -11   2   3        0.65        0.94      2.10 o 
 -10   2   3        0.99        0.00      1.57 o 
  -9   2   3      652.63      611.14     10.83 o 
  -8   2   3       35.43       40.64      2.84 o 
  -7   2   3        0.06       -0.62      0.88 o 
  -6   2   3      173.93      179.40      3.82 o 
  -5   2   3      634.11      588.57      7.03 o 
  -4   2   3       12.51       10.65      1.91 o 
  -3   2   3       72.12       68.34      3.33 o 
  -2   2   3    10775.86    10693.83    154.87 o 
  -1   2   3    28793.82    26221.33    554.59 o 
   0   2   3     2186.57     2145.39     15.97 o 
   1   2   3      782.30      770.19      9.52 o 
   2   2   3      127.07      119.19      3.47 o 
   3   2   3      694.20      714.34      8.67 o 
   4   2   3      198.48      170.08      2.97 o 
   5   2   3       18.85       22.04      1.11 o 
   6   2   3       47.52       59.36      2.84 o 
   7   2   3       87.58      106.42      5.04 o 
   8   2   3       61.73       61.13      4.44 o 
   9   2   3       37.58       43.62      4.08 o 
  10   2   3       38.90       45.20      7.13 o 
  11   2   3        4.12        3.88      2.44 o 
 -12   3   3        1.27       -1.26      2.38 o 
 -11   3   3        5.14        3.09      1.98 o 
 -10   3   3       16.77       12.09      3.57 o 
  -9   3   3      169.16      175.05      5.80 o 
  -8   3   3      326.35      334.88      6.27 o 
  -7   3   3      301.61      294.62      4.93 o 
  -6   3   3      519.86      506.82      7.07 o 
  -5   3   3       68.13       75.30      2.49 o 
  -4   3   3      449.81      495.46      6.76 o 
  -3   3   3     1800.78     1923.58     20.69 o 
  -2   3   3       83.97       63.63      2.74 o 
  -1   3   3       43.19       44.13      2.56 o 
   0   3   3      170.69      186.69      6.56 o 
   1   3   3        0.90        6.94      2.64 o 
   2   3   3      535.02      529.46      7.94 o 
   3   3   3        5.39       12.30      1.37 o 
   4   3   3      151.29      146.13      3.43 o 
   5   3   3       25.96       32.28      2.88 o 
   6   3   3      198.53      191.63      7.30 o 
   7   3   3      308.34      278.38      8.40 o 
   8   3   3       17.22       29.16      3.47 o 
   9   3   3       40.96       39.38      4.08 o 
  10   3   3       40.18       49.70      4.92 o 
  11   3   3       21.80       20.60      5.77 o 
 -11   4   3        0.12        0.00      2.16 o 
 -10   4   3       52.89       58.59      4.80 o 
  -9   4   3       25.95       31.23      3.60 o 
  -8   4   3        4.49        5.27      2.03 o 
  -7   4   3       71.51       69.28      3.32 o 
  -6   4   3       22.62       32.59      2.28 o 
  -5   4   3       34.91       42.24      2.60 o 
  -4   4   3      219.13      253.60      5.29 o 
  -3   4   3      162.52      163.41      5.15 o 
  -2   4   3     1840.08     2051.29     33.11 o 
  -1   4   3       31.13       35.79      2.00 o 
   0   4   3       32.54       38.54      2.51 o 
   1   4   3       44.19       47.45      2.28 o 
   2   4   3       93.81      104.02      3.00 o 
   3   4   3      406.93      424.74     14.50 o 
   4   4   3        5.43        5.77      1.68 o 
   5   4   3      298.83      314.89     24.78 o 
   6   4   3       32.13       29.40      3.73 o 
   7   4   3       16.27       15.42      2.75 o 
   8   4   3        6.77        9.39      2.04 o 
   9   4   3        0.36        1.89      1.74 o 
  10   4   3       22.94       29.39      3.37 o 
 -11   5   3        1.16        1.02      2.64 o 
 -10   5   3        5.83        6.74      4.92 o 
  -9   5   3        2.67        0.72      2.38 o 
  -8   5   3        8.45        9.67      2.64 o 
  -7   5   3        1.78        0.17      1.68 o 
  -6   5   3        3.84        3.78      1.49 o 
  -5   5   3       44.19       50.89      6.09 o 
  -4   5   3       10.41        9.48      1.57 o 
  -3   5   3       19.78       24.90      1.93 o 
  -2   5   3       50.75       49.29      2.61 o 
  -1   5   3      116.57      114.79      6.63 o 
   0   5   3       57.33       62.81      3.47 o 
   1   5   3      440.18      428.16      7.49 o 
   2   5   3      200.17      209.82      6.55 o 
   3   5   3      249.06      257.71      7.19 o 
   4   5   3      919.83      972.89     17.31 o 
   5   5   3     1767.98     1750.23     24.72 o 
   6   5   3       33.54       31.58      3.47 o 
   7   5   3        3.58        2.55      1.92 o 
   8   5   3       14.43       10.89      5.26 o 
   9   5   3       18.51       17.82      3.47 o 
  10   5   3        0.09        4.43      2.51 o 
 -10   6   3        1.38        4.07      3.73 o 
  -9   6   3        0.67       -1.02      2.40 o 
  -8   6   3       29.43       29.51      3.71 o 
  -7   6   3       69.62       70.22      4.92 o 
  -6   6   3       79.16       78.19      6.96 o 
  -5   6   3       25.70       29.38      2.53 o 
  -4   6   3       36.13       40.77      3.59 o 
  -3   6   3       11.53       12.43      1.66 o 
  -2   6   3       41.79       43.98      2.91 o 
  -1   6   3      356.66      379.57      7.31 o 
   0   6   3       21.20       23.67      3.73 o 
   1   6   3       47.44       50.81      5.34 o 
   2   6   3       77.40       67.45      3.82 o 
   3   6   3      202.43      206.74      6.96 o 
   4   6   3      441.24      443.93     30.72 o 
   5   6   3       75.28       78.42     11.03 o 
   6   6   3      155.03      139.45      6.48 o 
   7   6   3        1.24        0.38      2.21 o 
   8   6   3       16.12       15.59      3.23 o 
   9   6   3      315.88      353.85     11.75 o 
  -9   7   3        6.53        4.52      5.77 o 
  -8   7   3       18.41       24.64      4.92 o 
  -7   7   3        0.93        0.08      3.90 o 
  -6   7   3       11.58       12.09      2.75 o 
  -5   7   3       64.45       70.08      5.43 o 
  -4   7   3        3.43        1.21      1.48 o 
  -3   7   3       21.05       26.30      2.31 o 
  -2   7   3      174.21      173.83      4.74 o 
  -1   7   3        5.80        7.26      2.05 o 
   0   7   3      177.45      155.67      5.10 o 
   1   7   3      358.21      323.62      7.62 o 
   2   7   3        0.34        1.26      1.61 o 
   3   7   3       43.66       59.41      4.32 o 
   4   7   3      100.49      119.08      6.00 o 
   5   7   3       18.90       27.85      3.71 o 
   6   7   3       55.49       55.32      5.43 o 
   7   7   3        8.53        6.69      3.22 o 
   8   7   3        1.34        4.06      2.75 o 
  -8   8   3        4.87        3.39      4.07 o 
  -7   8   3       18.20       19.06      3.71 o 
  -6   8   3        2.46        3.82      2.27 o 
  -5   8   3       12.71        9.72      3.05 o 
  -4   8   3       36.57       33.83      4.06 o 
  -3   8   3      100.42       99.23      4.12 o 
  -2   8   3       53.43       53.03      3.11 o 
  -1   8   3        0.01       -0.24      1.40 o 
   0   8   3        4.20        3.98      2.06 o 
   1   8   3      129.58      114.11      8.71 o 
   2   8   3       44.63       42.84      3.53 o 
   3   8   3       68.85       72.77      5.16 o 
   4   8   3       36.39       43.93      4.44 o 
   5   8   3       38.39       40.83      4.44 o 
   6   8   3        3.54       -0.57      3.56 o 
   7   8   3        2.07       -0.55      4.07 o 
  -6   9   3       18.00       28.36      8.15 o 
  -5   9   3        6.89        4.83      3.39 o 
  -4   9   3       63.25       61.08      5.16 o 
  -3   9   3       29.38       35.10      5.23 o 
  -2   9   3       44.54       41.39      3.21 o 
  -1   9   3        1.81       -2.32      1.91 o 
   0   9   3        8.34       10.86      2.03 o 
   1   9   3       12.04       10.04      2.20 o 
   2   9   3       65.32       75.93      4.85 o 
   3   9   3      135.22      127.77      7.08 o 
   4   9   3       26.52       29.59      4.32 o 
   5   9   3        1.62        4.75      2.64 o 
  -4  10   3        1.89        4.07      3.39 o 
  -3  10   3        0.63        0.30      2.57 o 
  -2  10   3        8.18       13.73      2.98 o 
  -1  10   3        0.33       -2.39      1.59 o 
   0  10   3        1.13        3.69      1.86 o 
   1  10   3        2.17       -0.18      1.75 o 
   2  10   3       76.69       67.29      4.90 o 
 -12   0   4        0.00        3.73      3.73 o 
 -10   0   4      361.58      378.43     10.20 o 
  -8   0   4       11.68       11.21      2.16 o 
  -6   0   4       43.94       41.33      2.64 o 
  -4   0   4      776.58      728.30     13.58 o 
  -2   0   4     6882.79     6749.47     63.82 o 
   0   0   4       76.87       56.01      2.04 o 
   2   0   4       18.12       19.70      1.87 o 
   4   0   4     3678.49     3941.02     40.16 o 
   6   0   4      745.17      725.53     16.46 o 
   8   0   4        6.77        4.07      2.72 o 
  10   0   4       30.68       23.08      5.09 o 
 -12   1   4        2.40        2.66      1.98 o 
 -11   1   4       13.46       17.70      2.13 o 
 -10   1   4       18.23       16.74      2.20 o 
  -9   1   4      137.75      154.88      4.36 o 
  -8   1   4       97.27       93.22      3.97 o 
  -7   1   4       67.97       62.00      2.81 o 
  -6   1   4       40.96       40.44      2.94 o 
  -5   1   4      259.63      265.68      4.24 o 
  -4   1   4        4.80        2.90      0.83 o 
  -3   1   4     7334.43     7394.52     49.88 o 
  -2   1   4    25944.89    23706.57    295.78 o 
  -1   1   4     1795.03     1624.56     14.77 o 
   0   1   4      583.31      603.08      5.32 o 
   1   1   4       50.39       76.86      1.89 o 
   2   1   4     1190.14     1149.48     22.35 o 
   3   1   4      301.71      329.94      4.30 o 
   4   1   4       90.93      123.88      2.68 o 
   5   1   4      128.32      129.51      2.48 o 
   6   1   4        3.09        2.21      1.10 o 
   7   1   4      150.38      148.51      5.88 o 
   8   1   4       21.87       19.55      2.88 o 
   9   1   4      113.59      109.48      5.88 o 
  10   1   4       28.25       22.57      3.60 o 
  11   1   4       13.15       15.31      3.36 o 
 -12   2   4       12.65       14.39      3.95 o 
 -11   2   4        2.71        3.44      1.89 o 
 -10   2   4        0.40       -0.26      1.27 o 
  -9   2   4      146.91      130.27      4.75 o 
  -8   2   4      773.04      753.73      9.78 o 
  -7   2   4        0.06        1.11      0.92 o 
  -6   2   4      178.93      166.41      4.21 o 
  -5   2   4       96.53      103.44      2.71 o 
  -4   2   4     1882.25     1994.11     16.19 o 
  -3   2   4     2393.69     2396.92     16.05 o 
  -2   2   4       15.81       29.44      2.72 o 
  -1   2   4      141.84      172.19      7.31 o 
   0   2   4      776.69      753.36      6.88 o 
   1   2   4       30.96       29.18      2.40 o 
   2   2   4        2.90        2.60      0.78 o 
   3   2   4     1470.87     1580.08     15.60 o 
   4   2   4      168.51      175.77      4.17 o 
   5   2   4      623.93      633.97      8.93 o 
   6   2   4       26.95       24.81      3.05 o 
   7   2   4        7.67        4.98      1.79 o 
   8   2   4        0.21       -1.51      2.04 o 
   9   2   4       22.96       21.39      3.33 o 
  10   2   4       26.45       28.59      4.07 o 
  11   2   4        4.05        6.07      2.85 o 
 -12   3   4        2.17        2.53      1.72 o 
 -11   3   4        3.33        7.35      2.34 o 
 -10   3   4        2.65        1.00      1.64 o 
  -9   3   4      182.99      175.68      4.30 o 
  -8   3   4        0.09       -0.15      0.97 o 
  -7   3   4       55.60       48.82      2.40 o 
  -6   3   4       84.08       80.81      2.76 o 
  -5   3   4       28.64       27.06      1.68 o 
  -4   3   4       26.68       28.84      1.64 o 
  -3   3   4      223.94      281.10      3.96 o 
  -2   3   4     1493.40     1510.86     22.57 o 
  -1   3   4       60.76       49.78      3.67 o 
   0   3   4       28.49       24.60      2.15 o 
   1   3   4       18.08       21.56      1.49 o 
   2   3   4      374.80      375.36      6.01 o 
   3   3   4       25.30       28.52      1.89 o 
   4   3   4        1.06        0.08      1.14 o 
   5   3   4       48.09       43.45      2.72 o 
   6   3   4       41.11       42.91      3.47 o 
   7   3   4       64.23       58.57      4.20 o 
   8   3   4      324.14      320.39      9.96 o 
   9   3   4        1.80        0.80      2.03 o 
  10   3   4        0.26        0.23      2.55 o 
  11   3   4       20.17       14.94      5.09 o 
 -11   4   4       28.91       29.94      4.06 o 
 -10   4   4       61.84       71.42      5.16 o 
  -9   4   4       41.55       42.47      4.65 o 
  -8   4   4      137.85      133.41      4.09 o 
  -7   4   4      157.66      161.23      6.76 o 
  -6   4   4       89.55       99.61      3.77 o 
  -5   4   4      178.63      191.65      4.22 o 
  -4   4   4       52.65       41.22      2.35 o 
  -3   4   4     1168.20     1247.16     21.90 o 
  -2   4   4      378.64      412.36      6.57 o 
  -1   4   4      223.11      205.10      5.22 o 
   0   4   4        6.70        8.45      1.87 o 
   1   4   4        2.20        1.46      1.03 o 
   2   4   4      133.12      144.15      5.55 o 
   3   4   4      663.41      672.08     11.75 o 
   4   4   4        4.38        3.39      1.44 o 
   5   4   4      389.29      376.60      9.36 o 
   6   4   4        2.60       -0.39      1.63 o 
   7   4   4        6.10        5.67      1.74 o 
   8   4   4       91.57       85.45      4.43 o 
   9   4   4       80.46       86.23      6.00 o 
  10   4   4        0.22        1.36      2.16 o 
 -11   5   4       11.77       10.49      3.23 o 
 -10   5   4       85.07       92.38      5.99 o 
  -9   5   4       15.70       10.01      2.64 o 
  -8   5   4        1.05        1.70      1.92 o 
  -7   5   4        5.52        3.32      1.43 o 
  -6   5   4       19.94       23.02      4.15 o 
  -5   5   4        4.98        3.38      2.08 o 
  -4   5   4        3.21        5.27      1.43 o 
  -3   5   4       41.56       28.28      1.91 o 
  -2   5   4      131.50      124.30      3.91 o 
  -1   5   4      348.78      391.86     13.17 o 
   0   5   4      483.69      483.84      7.83 o 
   1   5   4       50.58       64.90      2.87 o 
   2   5   4      275.24      287.00      7.43 o 
   3   5   4       70.48       68.53      3.95 o 
   4   5   4       91.46      102.12      9.00 o 
   5   5   4     1417.47     1353.41     38.87 o 
   6   5   4        1.55        6.22      2.55 o 
   7   5   4      130.47      146.83     11.88 o 
   8   5   4       59.97       63.42     11.20 o 
   9   5   4       18.67       15.99      3.23 o 
 -10   6   4        6.33       14.09      3.60 o 
  -9   6   4        3.50        1.70      2.40 o 
  -8   6   4       27.23       31.72      3.71 o 
  -7   6   4        4.65        2.20      2.03 o 
  -6   6   4       55.61       52.32      3.26 o 
  -5   6   4        2.53        2.64      1.49 o 
  -4   6   4       84.89       76.35      5.14 o 
  -3   6   4        0.38       -1.19      1.05 o 
  -2   6   4      151.59      143.92      4.56 o 
  -1   6   4      118.62      129.02      6.95 o 
   0   6   4      175.85      184.71      5.09 o 
   1   6   4       96.06       88.95      3.77 o 
   2   6   4      160.85      167.87      6.11 o 
   3   6   4        0.20       -0.57      1.55 o 
   4   6   4      739.92      728.69     29.70 o 
   5   6   4        0.00        1.94      2.03 o 
   6   6   4        0.24       -1.19      1.68 o 
   7   6   4        4.82        4.07      2.40 o 
   8   6   4        1.41        2.11      2.27 o 
   9   6   4       16.92       15.45      3.47 o 
  -9   7   4       17.66       12.84      4.75 o 
  -8   7   4        2.33        2.96      2.51 o 
  -7   7   4        0.11       -1.53      1.92 o 
  -6   7   4        5.94        3.61      2.20 o 
  -5   7   4      111.74       94.90      4.36 o 
  -4   7   4        1.24       -0.26      1.25 o 
  -3   7   4       28.76       29.08      2.65 o 
  -2   7   4       28.36       31.15      2.66 o 
  -1   7   4      129.78      126.72      5.39 o 
   0   7   4      127.36      141.45      4.28 o 
   1   7   4      110.76      105.29      4.55 o 
   2   7   4        0.32       -2.52      1.68 o 
   3   7   4       14.55       12.77      2.88 o 
   4   7   4       53.96       48.77      4.30 o 
   5   7   4       19.12       15.20      3.12 o 
   6   7   4        0.12       -1.62      2.03 o 
   7   7   4        0.05        0.12      2.03 o 
   8   7   4       57.27       51.36     12.22 o 
  -8   8   4        1.80        2.38      3.73 o 
  -7   8   4       59.65       55.19      5.16 o 
  -6   8   4        6.00        5.09      2.64 o 
  -5   8   4       13.94       11.20      2.88 o 
  -4   8   4       24.26       18.11      2.35 o 
  -3   8   4       16.38       17.29      2.21 o 
  -2   8   4        5.64        7.20      1.94 o 
  -1   8   4        1.58       -0.37      1.49 o 
   0   8   4       29.44       24.42      2.41 o 
   1   8   4       68.88       60.53      3.45 o 
   2   8   4      234.28      233.15      8.52 o 
   3   8   4       11.63       14.26      3.12 o 
   4   8   4       87.42      100.25     10.86 o 
   5   8   4        6.85        8.77      2.99 o 
   6   8   4       27.19       36.21      8.15 o 
   7   8   4       36.26       40.73      7.13 o 
  -6   9   4       22.51       25.75      4.20 o 
  -5   9   4       11.45       12.48      3.47 o 
  -4   9   4        0.07        0.84      2.51 o 
  -3   9   4        0.01        1.50      1.62 o 
  -2   9   4        0.16        0.23      1.81 o 
  -1   9   4        2.00       -1.19      1.51 o 
   0   9   4        0.04       -1.41      1.39 o 
   1   9   4       35.90       32.79      2.93 o 
   2   9   4       63.45       57.62     14.26 o 
   3   9   4        3.00        2.33      2.51 o 
   4   9   4       17.61       23.55      5.77 o 
   5   9   4        1.47        1.92      2.75 o 
  -3  10   4       19.74       24.74     10.35 o 
  -2  10   4       10.39        8.64      2.16 o 
  -1  10   4        1.76        3.73      1.75 o 
   0  10   4        2.95        2.59      1.98 o 
   1  10   4        7.26        5.90      2.06 o 
   2  10   4       23.41       30.77      8.49 o 
 -11   0   5      626.77      622.04     14.16 o 
  -9   0   5       25.76       16.08      2.51 o 
  -7   0   5       24.98       21.56      2.40 o 
  -5   0   5       26.27       37.13      2.27 o 
  -3   0   5     8896.66     7721.52     73.28 o 
  -1   0   5     2721.76     2710.48     27.48 o 
   1   0   5      931.85      888.85     10.90 o 
   3   0   5     1216.64     1274.15     17.82 o 
   5   0   5      957.20      898.65     15.61 o 
   7   0   5       94.74      100.14      7.13 o 
   9   0   5       14.85        8.49      3.73 o 
  11   0   5        2.70        1.70      3.05 o 
 -12   1   5        0.03       -1.94      1.64 o 
 -11   1   5       30.14       35.83      2.79 o 
 -10   1   5       15.85       18.17      2.12 o 
  -9   1   5      201.87      207.35      5.00 o 
  -8   1   5        2.38        3.59      1.26 o 
  -7   1   5       22.98       24.60      1.78 o 
  -6   1   5        0.82        1.17      0.82 o 
  -5   1   5     1701.02     1720.21     14.62 o 
  -4   1   5     2605.05     2558.79     19.44 o 
  -3   1   5       55.36       53.61      3.87 o 
  -2   1   5     4773.91     4795.41     48.11 o 
  -1   1   5     1603.62     1503.91     24.90 o 
   0   1   5     1186.22     1170.42     28.25 o 
   1   1   5      511.36      524.87      9.34 o 
   2   1   5       49.25       81.37      2.74 o 
   3   1   5     1156.79     1267.31     11.10 o 
   4   1   5      141.37      142.11      3.92 o 
   5   1   5       93.40       87.83      2.55 o 
   6   1   5       87.06       85.38      4.36 o 
   7   1   5        0.62        0.89      1.30 o 
   8   1   5       34.77       31.57      3.36 o 
   9   1   5        1.54        2.66      2.03 o 
  10   1   5       71.74       75.01      6.45 o 
  11   1   5       18.69       19.88      3.71 o 
 -12   2   5        1.43        4.12      2.04 o 
 -11   2   5       15.81       21.24      2.80 o 
 -10   2   5       11.27       14.50      1.98 o 
  -9   2   5      184.76      181.12      4.71 o 
  -8   2   5      336.22      345.17      6.76 o 
  -7   2   5      109.91      104.38      3.97 o 
  -6   2   5      314.74      299.57      5.07 o 
  -5   2   5       57.42       43.33      1.92 o 
  -4   2   5      402.46      410.26      6.73 o 
  -3   2   5       14.80       15.53      1.45 o 
  -2   2   5       90.40       86.29      2.19 o 
  -1   2   5      289.02      303.37      3.30 o 
   0   2   5     1533.67     1540.93     12.23 o 
   1   2   5       30.78       39.75      1.69 o 
   2   2   5     3741.53     3756.93     33.20 o 
   3   2   5      103.12      117.78      3.26 o 
   4   2   5       86.88       83.26      4.98 o 
   5   2   5        0.28        0.88      0.79 o 
   6   2   5       17.65       15.44      1.89 o 
   7   2   5        2.22        2.04      1.68 o 
   8   2   5       47.11       34.87      3.71 o 
   9   2   5        1.90        0.24      2.03 o 
  10   2   5       44.77       36.76      4.44 o 
  11   2   5        9.93        8.32      2.88 o 
 -12   3   5        1.51        3.00      2.00 o 
 -11   3   5       33.15       39.53      2.99 o 
 -10   3   5        0.33        2.58      1.54 o 
  -9   3   5      102.92       91.60      3.51 o 
  -8   3   5       65.84       63.42      2.88 o 
  -7   3   5       29.50       27.44      2.30 o 
  -6   3   5       61.21       57.50      3.09 o 
  -5   3   5      489.71      486.15      6.51 o 
  -4   3   5     2609.37     2508.62     20.09 o 
  -3   3   5      143.05      135.08      2.40 o 
  -2   3   5        0.28       -0.16      0.53 o 
  -1   3   5      187.88      183.60      3.56 o 
   0   3   5        2.84        2.31      0.63 o 
   1   3   5       91.47       90.19      2.73 o 
   2   3   5     3584.42     3861.84     32.91 o 
   3   3   5     1604.46     1525.54     24.74 o 
   4   3   5       58.39       54.58      3.38 o 
   5   3   5      249.22      254.50      5.80 o 
   6   3   5        6.19        3.27      1.27 o 
   7   3   5       43.30       40.59      4.41 o 
   8   3   5      103.29       94.00      7.81 o 
   9   3   5        1.92        1.40      2.72 o 
  10   3   5        2.78        6.15      3.56 o 
 -11   4   5        0.05       -0.19      1.89 o 
 -10   4   5        9.05        6.62      2.60 o 
  -9   4   5        4.97        2.70      1.60 o 
  -8   4   5       68.73       71.83      3.23 o 
  -7   4   5      169.58      170.83      4.32 o 
  -6   4   5       20.11       17.62      1.68 o 
  -5   4   5        0.38        2.03      1.13 o 
  -4   4   5     1288.35     1323.28     15.72 o 
  -3   4   5     1814.40     1694.78     15.51 o 
  -2   4   5      116.53      136.02      6.78 o 
  -1   4   5       90.29       84.52      2.49 o 
   0   4   5        0.83        0.57      0.69 o 
   1   4   5        9.36        8.66      1.30 o 
   2   4   5      434.14      452.61     10.03 o 
   3   4   5       15.65       17.62      1.82 o 
   4   4   5      113.35      122.11      5.02 o 
   5   4   5      313.21      294.56      8.15 o 
   6   4   5        9.22        7.77      2.27 o 
   7   4   5      176.60      196.86      6.13 o 
   8   4   5      210.34      198.25     21.89 o 
   9   4   5       53.85       53.56      4.92 o 
  10   4   5        5.91        5.72      2.51 o 
 -11   5   5        3.27        4.58      2.64 o 
 -10   5   5        4.45        8.68      3.73 o 
  -9   5   5       29.67       29.29     10.18 o 
  -8   5   5       83.57       94.01      5.26 o 
  -7   5   5       38.33       37.05      2.89 o 
  -6   5   5        0.13        0.71      1.30 o 
  -5   5   5       49.58       45.68      6.91 o 
  -4   5   5        1.28       -1.19      1.02 o 
  -3   5   5        3.34        3.39      1.19 o 
  -2   5   5      162.48      157.58      4.42 o 
  -1   5   5      254.77      248.34      6.19 o 
   0   5   5      224.51      229.12      4.60 o 
   1   5   5      124.06      114.19      3.85 o 
   2   5   5      185.04      172.30      5.85 o 
   3   5   5       27.09       30.43      2.99 o 
   4   5   5        4.92        3.64      1.87 o 
   5   5   5      555.58      532.93     16.63 o 
   6   5   5       46.98       48.34      4.41 o 
   7   5   5       81.08       74.79      5.04 o 
   8   5   5        6.71        9.67      2.88 o 
   9   5   5        0.55        0.72      2.21 o 
 -10   6   5        9.26        8.36      3.09 o 
  -9   6   5        2.11        2.73      2.36 o 
  -8   6   5        0.02        1.62      2.03 o 
  -7   6   5       35.58       43.04      4.08 o 
  -6   6   5       28.90       24.37      2.86 o 
  -5   6   5       16.65       17.69      2.22 o 
  -4   6   5       25.85       37.28      2.50 o 
  -3   6   5        0.55        0.68      1.14 o 
  -2   6   5        3.74        2.92      1.40 o 
  -1   6   5      288.11      278.60      8.02 o 
   0   6   5        9.71        9.98      1.90 o 
   1   6   5      241.98      236.54      6.15 o 
   2   6   5        0.36       -0.17      1.53 o 
   3   6   5      250.75      244.35      7.80 o 
   4   6   5        6.75        8.91      2.51 o 
   5   6   5       11.93        7.47      2.40 o 
   6   6   5        3.48        2.55      2.16 o 
   7   6   5        1.65        0.00      3.05 o 
   8   6   5        1.48        2.68      7.98 o 
   9   6   5       55.63       74.68      8.15 o 
  -9   7   5        0.84        2.04      3.39 o 
  -8   7   5       25.15       25.26      3.71 o 
  -7   7   5        4.93        6.11      2.40 o 
  -6   7   5        1.30        2.60      2.12 o 
  -5   7   5      120.24      102.62      4.55 o 
  -4   7   5        5.97        4.54      1.62 o 
  -3   7   5       41.37       37.98      2.56 o 
  -2   7   5       63.56       60.60      4.36 o 
  -1   7   5       78.26       80.41      3.79 o 
   0   7   5        2.67        2.97      1.64 o 
   1   7   5      261.94      276.71      7.51 o 
   2   7   5      128.05      133.01      6.12 o 
   3   7   5      265.64      297.13     17.31 o 
   4   7   5        1.43        0.74      2.03 o 
   5   7   5        0.22       -1.08      2.03 o 
   6   7   5       25.71       24.44      3.67 o 
   7   7   5        6.10        7.39      2.99 o 
   8   7   5       43.56       77.39      9.16 o 
  -8   8   5        9.94       15.95      5.09 o 
  -7   8   5        0.09        1.45      2.51 o 
  -6   8   5        0.64        1.30      2.27 o 
  -5   8   5        0.97        3.38      2.36 o 
  -4   8   5        1.90        1.48      1.75 o 
  -3   8   5      182.40      185.78      6.17 o 
  -2   8   5       38.17       43.31      3.39 o 
  -1   8   5        7.80        5.50      1.94 o 
   0   8   5      270.51      251.82      6.19 o 
   1   8   5      342.97      347.95     12.98 o 
   2   8   5        6.32        9.16      2.88 o 
   3   8   5        1.33        1.85      2.12 o 
   4   8   5       19.90       25.91      3.71 o 
   5   8   5       12.74       15.31      3.36 o 
   6   8   5       12.23       10.51      3.23 o 
  -6   9   5        0.00       -1.11      2.27 o 
  -5   9   5        0.01        2.20      2.75 o 
  -4   9   5       23.42       24.35      3.38 o 
  -3   9   5        8.38        8.43      2.12 o 
  -2   9   5        0.36       -0.08      1.46 o 
  -1   9   5        1.98        1.49      1.67 o 
   0   9   5       20.38       20.76      2.54 o 
   1   9   5        3.77        4.91      1.89 o 
   2   9   5        1.01        2.57      2.02 o 
   3   9   5       66.24       76.75      5.76 o 
   4   9   5       36.60       40.66      8.15 o 
   5   9   5        0.70       -1.36      3.73 o 
  -3  10   5        2.84        4.06      3.73 o 
  -2  10   5        1.13        5.15      3.19 o 
  -1  10   5        2.66        2.36      1.92 o 
   0  10   5        3.41        1.69      2.34 o 
   1  10   5        0.36        0.58      2.22 o 
   2  10   5        1.82        2.27      2.27 o 
 -12   0   6        3.38        7.28      2.75 o 
 -10   0   6      703.74      674.40     14.03 o 
  -8   0   6      156.81      130.14      5.26 o 
  -6   0   6        0.05       -1.02      1.36 o 
  -4   0   6      492.82      450.37      7.34 o 
  -2   0   6       12.29       11.69      2.38 o 
   0   0   6     1711.17     1697.45     15.07 o 
   2   0   6     1114.15     1079.74     13.56 o 
   4   0   6       57.16       66.29      4.24 o 
   6   0   6        1.92        1.19      1.20 o 
   8   0   6      380.98      376.44     14.60 o 
  10   0   6        9.15        8.15      4.07 o 
 -12   1   6       10.16       10.40      2.10 o 
 -11   1   6       93.43       77.63      3.68 o 
 -10   1   6       41.18       40.08      2.65 o 
  -9   1   6       78.04       83.58      3.25 o 
  -8   1   6       15.58       17.30      1.74 o 
  -7   1   6      135.49      132.63      3.51 o 
  -6   1   6      372.61      378.76      5.62 o 
  -5   1   6      632.92      687.34     10.35 o 
  -4   1   6      478.54      497.68      7.47 o 
  -3   1   6      190.04      182.19      2.41 o 
  -2   1   6        3.34        6.87      0.87 o 
  -1   1   6     4197.65     4107.31     45.29 o 
   0   1   6      575.86      587.55      5.54 o 
   1   1   6       61.09       79.25      1.86 o 
   2   1   6       44.15       48.79      2.30 o 
   3   1   6      294.11      357.44      4.87 o 
   4   1   6      750.87      773.40      8.33 o 
   5   1   6        1.07        0.49      0.75 o 
   6   1   6       39.11       33.36      2.38 o 
   7   1   6       82.07       90.50      9.50 o 
   8   1   6       78.23       64.29      4.68 o 
   9   1   6      113.17       92.90      9.84 o 
  10   1   6        0.00       -2.32      1.55 o 
 -12   2   6       73.74       86.33     14.60 o 
 -11   2   6       14.06       13.32      2.06 o 
 -10   2   6      136.42      155.44      4.80 o 
  -9   2   6        1.74        2.06      1.22 o 
  -8   2   6       74.47       73.45      4.12 o 
  -7   2   6        0.47       -0.74      0.91 o 
  -6   2   6      540.74      569.79      7.27 o 
  -5   2   6      759.45      818.82      7.32 o 
  -4   2   6       33.50       45.59      2.60 o 
  -3   2   6      127.79      104.57      2.84 o 
  -2   2   6       41.27       47.54      1.32 o 
  -1   2   6      340.22      353.42      3.35 o 
   0   2   6        2.35        6.34      0.75 o 
   1   2   6     1571.19     1720.94     16.95 o 
   2   2   6     1259.27     1332.72     44.74 o 
   3   2   6       25.45       34.89      1.96 o 
   4   2   6        3.51        4.05      1.91 o 
   5   2   6       72.27       76.22      2.55 o 
   6   2   6       77.78       87.15      3.63 o 
   7   2   6       23.28       23.38      2.99 o 
   8   2   6        0.23       -1.38      1.55 o 
   9   2   6       27.82       30.07      7.13 o 
  10   2   6        8.52        9.50      3.12 o 
 -12   3   6        1.07        0.85      2.89 o 
 -11   3   6        3.88        2.76      1.89 o 
 -10   3   6       11.26       14.52      1.99 o 
  -9   3   6       26.89       29.74      2.32 o 
  -8   3   6       21.85       24.54      2.01 o 
  -7   3   6        0.01       -0.10      0.91 o 
  -6   3   6       19.68       16.95      2.25 o 
  -5   3   6        0.07        3.72      3.38 o 
  -4   3   6     8837.10     9027.05     73.34 o 
  -3   3   6     4794.00     4919.09     36.44 o 
  -2   3   6       60.69       57.11      1.74 o 
  -1   3   6      441.11      459.25     11.51 o 
   0   3   6        5.66       10.37      1.00 o 
   1   3   6      673.42      689.86      9.87 o 
   2   3   6      852.38      902.76     10.78 o 
   3   3   6      455.14      518.98      6.79 o 
   4   3   6      304.91      323.39      6.33 o 
   5   3   6      290.53      298.72      6.39 o 
   6   3   6       58.02       53.08      3.12 o 
   7   3   6      151.03      150.71      5.18 o 
   8   3   6       24.95       20.61      3.36 o 
   9   3   6        0.01       -0.23      3.56 o 
  10   3   6       26.94       32.67      4.44 o 
 -12   4   6        5.26        4.15      2.69 o 
 -11   4   6        3.66        0.00      2.16 o 
 -10   4   6      105.30      101.51      5.92 o 
  -9   4   6      100.10      100.49      3.81 o 
  -8   4   6        9.71        7.19      1.47 o 
  -7   4   6       10.18       11.91      1.61 o 
  -6   4   6       72.61       71.17      3.01 o 
  -5   4   6      316.37      323.11      5.58 o 
  -4   4   6        2.88        3.09      1.09 o 
  -3   4   6     1152.37     1179.66     13.17 o 
  -2   4   6      509.60      517.69      9.41 o 
  -1   4   6       53.61       41.34      1.89 o 
   0   4   6      490.33      521.02      6.56 o 
   1   4   6      365.93      369.88      6.37 o 
   2   4   6       50.64       72.04      4.02 o 
   3   4   6        0.92        0.70      1.03 o 
   4   4   6      143.61      147.36      4.51 o 
   5   4   6        3.98        3.78      1.59 o 
   6   4   6       24.96       20.23      2.88 o 
   7   4   6      186.26      186.81      6.07 o 
   8   4   6      510.27      502.34     17.31 o 
   9   4   6       12.84       13.84      3.33 o 
  10   4   6        7.60        9.14      2.99 o 
 -11   5   6        1.53        6.11      3.73 o 
 -10   5   6        1.83        3.05      3.05 o 
  -9   5   6       28.64       27.76      3.58 o 
  -8   5   6        3.14        1.30      1.61 o 
  -7   5   6       13.92       11.52      1.74 o 
  -6   5   6       12.49       11.31      2.77 o 
  -5   5   6        9.02       10.37      1.76 o 
  -4   5   6      212.03      206.15      4.60 o 
  -3   5   6      374.51      383.40      6.28 o 
  -2   5   6        0.73        0.02      1.10 o 
  -1   5   6      221.93      212.83      4.98 o 
   0   5   6        4.73        4.29      1.12 o 
   1   5   6        0.12       -0.95      1.10 o 
   2   5   6        0.36        0.59      1.14 o 
   3   5   6       61.43       66.07      4.41 o 
   4   5   6       26.32       20.50      2.75 o 
   5   5   6      127.47      122.33      5.75 o 
   6   5   6        1.49        2.55      1.92 o 
   7   5   6      170.36      168.50      7.32 o 
   8   5   6       33.31       32.37      5.60 o 
   9   5   6        0.11        0.68      2.16 o 
 -10   6   6        3.67        6.45      4.07 o 
  -9   6   6        0.54        0.68      3.39 o 
  -8   6   6       26.79       27.06      3.58 o 
  -7   6   6       42.32       37.62      3.03 o 
  -6   6   6       37.49       30.39      2.61 o 
  -5   6   6       14.81       11.44      1.94 o 
  -4   6   6       54.54       53.39      4.02 o 
  -3   6   6        0.05       -1.58      1.05 o 
  -2   6   6      477.78      485.66      8.58 o 
  -1   6   6      259.55      235.77      5.86 o 
   0   6   6       18.95       19.34      1.86 o 
   1   6   6       10.02        8.47      1.76 o 
   2   6   6        2.91        2.92      2.03 o 
   3   6   6      269.83      296.38      8.63 o 
   4   6   6      176.60      184.12      7.19 o 
   5   6   6       36.75       39.53      3.95 o 
   6   6   6        6.04        3.64      2.72 o 
   7   6   6       64.67       77.17      7.81 o 
   8   6   6        1.16       -0.06      2.03 o 
  -9   7   6        0.15        0.34      3.39 o 
  -8   7   6        0.59       -1.36      3.05 o 
  -7   7   6        8.29        7.62      3.90 o 
  -6   7   6        1.60        1.03      1.49 o 
  -5   7   6      240.16      227.77      7.92 o 
  -4   7   6        4.45        4.77      1.64 o 
  -3   7   6        2.17        0.70      1.32 o 
  -2   7   6       17.08       22.27      2.41 o 
  -1   7   6       30.26       27.68      2.67 o 
   0   7   6        1.85        1.25      1.42 o 
   1   7   6       93.32      100.82      3.89 o 
   2   7   6      243.73      245.07      8.15 o 
   3   7   6     1267.79     1305.10     24.78 o 
   4   7   6      266.84      264.05     21.22 o 
   5   7   6        0.21       -1.87      1.68 o 
   6   7   6       39.11       41.50      6.79 o 
   7   7   6        1.66        2.65      2.51 o 
  -8   8   6        0.06        1.36      3.39 o 
  -7   8   6        7.09        5.09      4.07 o 
  -6   8   6        0.01        1.02      2.12 o 
  -5   8   6        2.85        1.82      1.89 o 
  -4   8   6      141.65      144.73      5.71 o 
  -3   8   6       30.02       33.07      2.81 o 
  -2   8   6       40.02       41.70      3.26 o 
  -1   8   6       30.74       29.41      2.66 o 
   0   8   6      139.63      144.05      4.83 o 
   1   8   6      149.26      169.76      5.32 o 
   2   8   6      156.01      142.37      5.68 o 
   3   8   6        9.30       12.36      3.23 o 
   4   8   6        1.50       -2.84      2.03 o 
   5   8   6       17.39       12.86      4.41 o 
   6   8   6        2.65        2.16      3.90 o 
  -5   9   6        3.97        4.41      3.73 o 
  -4   9   6       24.17       28.52      3.03 o 
  -3   9   6        8.83        8.02      2.98 o 
  -2   9   6       16.41       14.13      2.35 o 
  -1   9   6       13.16       10.98      3.00 o 
   0   9   6        8.27        9.06      3.04 o 
   1   9   6        8.40        9.96      2.93 o 
   2   9   6      130.11      125.28      5.72 o 
   3   9   6       51.68       53.24      5.04 o 
   4   9   6        1.25        4.41      2.64 o 
   5   9   6       12.25       13.24      5.09 o 
  -3  10   6        3.96        2.64      3.09 o 
  -2  10   6       11.05        8.98      2.44 o 
  -1  10   6       16.75       21.91      3.44 o 
   0  10   6        6.32        5.09      2.54 o 
   1  10   6       16.07       13.13      3.58 o 
 -11   0   7       11.27       11.39      2.75 o 
  -9   0   7      135.71      135.17      5.61 o 
  -7   0   7       15.43        7.64      2.55 o 
  -5   0   7      559.28      528.71      8.88 o 
  -3   0   7      422.80      430.65      7.81 o 
  -1   0   7      908.34      885.47     18.67 o 
   1   0   7      834.03      828.15      8.64 o 
   3   0   7       24.12       23.08      1.92 o 
   5   0   7       22.14       28.98      2.36 o 
   7   0   7      393.76      386.96     14.26 o 
   9   0   7      127.12      109.98      8.83 o 
 -12   1   7        1.08       -1.58      1.67 o 
 -11   1   7      108.28      109.80      4.27 o 
 -10   1   7       14.82       13.88      2.40 o 
  -9   1   7        0.84        0.04      1.32 o 
  -8   1   7       23.61       22.26      1.84 o 
  -7   1   7        4.21        7.77      1.26 o 
  -6   1   7      661.13      710.18      8.22 o 
  -5   1   7      131.75      117.82      2.58 o 
  -4   1   7     1062.45     1066.15      8.46 o 
  -3   1   7      467.53      498.38      4.56 o 
  -2   1   7       66.14       59.93      1.50 o 
  -1   1   7      332.08      338.61      3.47 o 
   0   1   7     2416.63     2407.10     15.76 o 
   1   1   7        5.97        9.73      0.88 o 
   2   1   7      474.99      527.31     10.76 o 
   3   1   7      243.50      244.67      7.55 o 
   4   1   7      309.58      310.30      4.94 o 
   5   1   7      266.38      287.50      4.94 o 
   6   1   7        6.83        7.50      1.54 o 
   7   1   7       33.34       24.97      3.09 o 
   8   1   7      130.78      121.55      6.12 o 
   9   1   7       47.20       43.38      4.44 o 
  10   1   7        0.39       -2.21      1.92 o 
 -12   2   7       22.64       24.54      4.58 o 
 -11   2   7       11.49       19.13      2.32 o 
 -10   2   7      151.72      167.43      4.83 o 
  -9   2   7       21.89       23.88      2.10 o 
  -8   2   7       74.76       80.38      4.07 o 
  -7   2   7      149.25      144.47      3.74 o 
  -6   2   7       29.82       22.71      1.64 o 
  -5   2   7      235.55      309.81      4.05 o 
  -4   2   7     1186.05     1150.57      9.27 o 
  -3   2   7       38.46       34.37      1.16 o 
  -2   2   7        3.77        4.61      0.63 o 
  -1   2   7       48.29       42.06      1.30 o 
   0   2   7      280.39      282.88      3.29 o 
   1   2   7      176.81      186.14      3.24 o 
   2   2   7     6919.59     7321.16     90.66 o 
   3   2   7        1.87        0.95      0.94 o 
   4   2   7       13.70       15.93      1.69 o 
   5   2   7        1.79        0.42      0.82 o 
   6   2   7      515.15      530.20      9.02 o 
   7   2   7       91.06       93.49      5.16 o 
   8   2   7       37.62       46.25      4.32 o 
   9   2   7        0.61       -0.41      1.79 o 
  10   2   7        0.27       -0.54      2.03 o 
 -12   3   7        0.04        0.81      2.51 o 
 -11   3   7       29.44       29.62      7.64 o 
 -10   3   7        9.84        5.75      1.61 o 
  -9   3   7       84.38       84.06      3.42 o 
  -8   3   7       52.30       50.64      2.57 o 
  -7   3   7       10.67       10.55      1.51 o 
  -6   3   7        4.13        3.52      1.14 o 
  -5   3   7       10.67        7.99      0.96 o 
  -4   3   7     2021.85     1919.98     30.00 o 
  -3   3   7      141.26      146.61      7.34 o 
  -2   3   7      206.98      181.91      3.11 o 
  -1   3   7       15.67       14.05      0.89 o 
   0   3   7      834.26      880.89      7.63 o 
   1   3   7     2928.39     3021.89     38.31 o 
   2   3   7      390.11      374.47      6.27 o 
   3   3   7        0.35        0.28      0.79 o 
   4   3   7       71.67       68.79      3.14 o 
   5   3   7      175.58      173.81      7.44 o 
   6   3   7        0.82        0.07      1.34 o 
   7   3   7       55.91       46.42      3.26 o 
   8   3   7      124.55      127.85      8.15 o 
   9   3   7       30.18       29.19      3.95 o 
  10   3   7        9.15        7.14      2.94 o 
 -11   4   7       43.64       51.41     11.71 o 
 -10   4   7        6.37        6.65      2.05 o 
  -9   4   7       68.12       75.58      3.39 o 
  -8   4   7        3.41        3.55      1.26 o 
  -7   4   7        2.96        4.55      1.31 o 
  -6   4   7        5.36        5.94      1.34 o 
  -5   4   7        5.40        6.36      1.37 o 
  -4   4   7       65.44       58.64      1.94 o 
  -3   4   7      131.36      120.53      2.58 o 
  -2   4   7        0.64        1.90      0.84 o 
  -1   4   7        1.60        0.84      0.72 o 
   0   4   7      106.15      108.70      3.26 o 
   1   4   7      307.25      314.72      6.93 o 
   2   4   7       12.76       22.15      5.06 o 
   3   4   7       12.91       23.21      2.08 o 
   4   4   7       25.71       27.35      2.35 o 
   5   4   7       27.99       30.58      2.55 o 
   6   4   7      153.61      134.79      4.83 o 
   7   4   7       19.49       19.03      2.53 o 
   8   4   7        5.00        4.38      2.27 o 
   9   4   7        4.55        2.23      2.51 o 
 -11   5   7        7.81        9.84      4.07 o 
 -10   5   7        0.08       -0.51      2.16 o 
  -9   5   7        7.71        5.71      2.00 o 
  -8   5   7       63.94       61.25      3.26 o 
  -7   5   7       32.75       28.42      2.87 o 
  -6   5   7      217.82      199.36      4.85 o 
  -5   5   7       17.60       22.54      2.89 o 
  -4   5   7        7.64        3.70      1.30 o 
  -3   5   7       20.97       18.32      1.78 o 
  -2   5   7        4.21        4.99      1.26 o 
  -1   5   7        3.68        4.48      0.99 o 
   0   5   7       14.45       15.55      1.42 o 
   1   5   7      130.03      154.24      3.96 o 
   2   5   7       22.74       14.71      1.94 o 
   3   5   7      413.46      427.44     12.70 o 
   4   5   7       24.18       19.40      2.22 o 
   5   5   7       31.50       35.66      3.58 o 
   6   5   7       72.17       75.66      5.04 o 
   7   5   7      303.35      292.45      9.72 o 
   8   5   7       84.00       90.50      5.99 o 
   9   5   7       60.48       69.81      5.75 o 
 -10   6   7        1.30        1.02      3.39 o 
  -9   6   7       18.09       14.94      4.75 o 
  -8   6   7        0.02       -0.51      1.92 o 
  -7   6   7        0.43        0.51      1.92 o 
  -6   6   7       11.42       11.20      2.02 o 
  -5   6   7      375.22      340.53     10.38 o 
  -4   6   7       38.00       40.34      2.54 o 
  -3   6   7       21.28       21.68      2.06 o 
  -2   6   7       14.68       14.23      2.47 o 
  -1   6   7      985.90      941.02     11.20 o 
   0   6   7        7.05        4.51      1.45 o 
   1   6   7      162.13      166.10      5.07 o 
   2   6   7      135.93      152.02      5.99 o 
   3   6   7      403.84      407.62     10.29 o 
   4   6   7       12.95        7.47      2.40 o 
   5   6   7        1.16        0.85      1.92 o 
   6   6   7       48.54       51.46      6.79 o 
   7   6   7        1.41        1.43      2.12 o 
   8   6   7        3.94        5.17      2.51 o 
  -9   7   7        3.14        6.45      3.73 o 
  -8   7   7        2.10        7.13      3.73 o 
  -7   7   7       29.57       23.15      3.58 o 
  -6   7   7       13.66       11.10      2.89 o 
  -5   7   7       63.39       55.53      3.59 o 
  -4   7   7        2.33       -0.06      1.39 o 
  -3   7   7      163.71      164.61      5.56 o 
  -2   7   7        2.44        2.13      1.54 o 
  -1   7   7       46.82       42.46      2.75 o 
   0   7   7       23.80       28.57      3.32 o 
   1   7   7      229.67      251.13      8.25 o 
   2   7   7      156.67      162.85      6.95 o 
   3   7   7       83.45       86.86      5.36 o 
   4   7   7       12.33        6.85      3.05 o 
   5   7   7       58.55       49.04      4.68 o 
   6   7   7      114.54      122.25      6.84 o 
   7   7   7       12.90       21.04      3.84 o 
  -8   8   7        5.09       -0.34      3.39 o 
  -7   8   7        8.45        3.39      4.07 o 
  -6   8   7       13.41        5.74      5.43 o 
  -5   8   7        2.20       -0.38      3.39 o 
  -4   8   7        9.97       10.52      2.05 o 
  -3   8   7        0.97        0.90      1.91 o 
  -2   8   7       75.03       76.59      4.22 o 
  -1   8   7       20.07       16.32      2.65 o 
   0   8   7       29.60       30.04      2.75 o 
   1   8   7      349.26      380.15      9.20 o 
   2   8   7        3.25        3.39      3.04 o 
   3   8   7       76.23       88.37      5.85 o 
   4   8   7       12.87       26.30      3.95 o 
   5   8   7        0.08       -0.78      1.95 o 
   6   8   7       14.00       10.52      4.75 o 
  -5   9   7        0.88       -1.70      3.39 o 
  -4   9   7        6.32        3.54      2.30 o 
  -3   9   7       15.19       10.36      2.76 o 
  -2   9   7       28.35       31.40      2.68 o 
  -1   9   7        8.85       11.45      2.32 o 
   0   9   7       38.46       40.14      3.29 o 
   1   9   7       89.20       94.69      5.07 o 
   2   9   7       26.37       29.38      3.48 o 
   3   9   7        6.66        8.96      2.48 o 
   4   9   7        1.54        5.43      4.07 o 
  -2  10   7       17.45       13.08      3.89 o 
  -1  10   7        0.14        0.68      3.73 o 
   0  10   7       26.01       19.44      3.17 o 
 -12   0   8       28.74       33.60      6.11 o 
 -10   0   8      187.34      188.57      7.19 o 
  -8   0   8       98.62       94.93      6.96 o 
  -6   0   8      119.03      100.89      5.09 o 
  -4   0   8      211.96      208.89      4.46 o 
  -2   0   8       23.31       24.10      2.72 o 
   0   0   8       37.75       61.72      1.84 o 
   2   0   8      226.84      213.11      3.88 o 
   4   0   8        7.99       10.98      2.04 o 
   6   0   8       18.88       12.30      2.16 o 
   8   0   8        2.75        1.36      2.72 o 
  10   0   8        0.30        3.73      3.73 o 
 -12   1   8        8.73       10.20      2.94 o 
 -11   1   8       36.22       39.58      3.39 o 
 -10   1   8        0.02       -0.04      1.57 o 
  -9   1   8        0.00        0.89      1.02 o 
  -8   1   8        0.47       -0.28      0.95 o 
  -7   1   8        2.26        0.60      0.98 o 
  -6   1   8     2230.36     2212.36     18.50 o 
  -5   1   8      497.22      469.67      6.09 o 
  -4   1   8     1352.64     1320.93     10.04 o 
  -3   1   8     1212.84     1243.61     13.26 o 
  -2   1   8     1419.80     1410.06     11.64 o 
  -1   1   8      641.55      636.38      5.27 o 
   0   1   8      883.01      919.52      7.25 o 
   1   1   8       48.19       67.79      1.55 o 
   2   1   8      419.31      378.28      5.74 o 
   3   1   8       89.82      100.39      3.58 o 
   4   1   8      603.31      568.40      7.25 o 
   5   1   8      104.62      107.58      3.12 o 
   6   1   8        2.89        3.23      2.28 o 
   7   1   8        0.21        0.92      1.87 o 
   8   1   8       56.01       49.18      4.20 o 
   9   1   8       21.18       27.97      3.90 o 
  10   1   8       10.28        8.17      4.92 o 
 -12   2   8       40.78       45.56      3.85 o 
 -11   2   8      180.92      170.52      6.13 o 
 -10   2   8       15.40       11.95      2.20 o 
  -9   2   8        8.66        5.43      1.21 o 
  -8   2   8       30.65       31.07      2.12 o 
  -7   2   8        4.04        3.49      1.15 o 
  -6   2   8       32.13       27.23      1.71 o 
  -5   2   8        3.73        4.48      0.86 o 
  -4   2   8      151.92      208.26      6.06 o 
  -3   2   8     1703.62     1587.40     12.80 o 
  -2   2   8       47.03       61.71      1.30 o 
  -1   2   8      729.38      754.35      8.80 o 
   0   2   8       20.00       24.62      1.31 o 
   1   2   8        1.74        6.71      0.95 o 
   2   2   8      387.14      425.34      5.77 o 
   3   2   8       13.56        8.94      1.37 o 
   4   2   8        0.94       -0.42      0.82 o 
   5   2   8       55.09       52.16      2.84 o 
   6   2   8     1722.92     1697.78     19.42 o 
   7   2   8        0.49        3.12      1.79 o 
   8   2   8       60.08       65.32      6.28 o 
   9   2   8        0.28        0.45      2.27 o 
  10   2   8        4.74        7.34      2.85 o 
 -12   3   8       14.81       20.61      4.58 o 
 -11   3   8       16.74       22.26      2.79 o 
 -10   3   8       86.86       74.63      4.31 o 
  -9   3   8        0.03        0.46      1.27 o 
  -8   3   8        4.21        4.80      1.50 o 
  -7   3   8       89.84       87.68      3.05 o 
  -6   3   8       26.66       27.21      3.14 o 
  -5   3   8      158.09      154.89      3.00 o 
  -4   3   8      176.70      205.43      6.42 o 
  -3   3   8      101.42      110.02      2.49 o 
  -2   3   8       63.24       67.75      1.86 o 
  -1   3   8        0.00       -0.46      0.51 o 
   0   3   8      576.24      614.75      6.69 o 
   1   3   8       66.24       59.71      2.40 o 
   2   3   8        0.03       -0.17      0.84 o 
   3   3   8       96.86      109.23      3.65 o 
   4   3   8       98.51      103.87      3.72 o 
   5   3   8      211.89      210.79      6.88 o 
   6   3   8      563.67      491.33      9.64 o 
   7   3   8        0.57        2.44      1.74 o 
   8   3   8        0.05        1.28      2.03 o 
   9   3   8        0.82        2.89      2.16 o 
  10   3   8       12.24       15.61      5.43 o 
 -11   4   8        1.50        3.38      2.27 o 
 -10   4   8       22.29       24.07      2.78 o 
  -9   4   8        0.01        0.49      1.43 o 
  -8   4   8        0.40        1.23      1.34 o 
  -7   4   8       13.10       10.62      1.55 o 
  -6   4   8       25.77       24.61      2.40 o 
  -5   4   8       83.56       88.76      2.89 o 
  -4   4   8      235.30      241.87      4.20 o 
  -3   4   8       67.48       68.21      2.02 o 
  -2   4   8        8.04       11.14      1.14 o 
  -1   4   8        1.60        1.44      0.94 o 
   0   4   8     1094.51     1100.38     14.55 o 
   1   4   8      535.91      526.08      7.14 o 
   2   4   8       48.44       50.77      2.73 o 
   3   4   8        5.28        2.96      1.27 o 
   4   4   8       36.82       34.60      2.61 o 
   5   4   8       82.76       87.61      3.92 o 
   6   4   8       36.49       39.94      2.63 o 
   7   4   8       32.49       25.58      2.80 o 
   8   4   8        4.62        1.94      2.03 o 
   9   4   8        3.58        3.10      2.89 o 
 -11   5   8        0.10        2.27      2.75 o 
 -10   5   8        9.20        9.06      3.73 o 
  -9   5   8       12.28        9.39      2.77 o 
  -8   5   8       16.93       16.99      2.46 o 
  -7   5   8       35.98       29.48      2.97 o 
  -6   5   8      377.55      377.37      6.93 o 
  -5   5   8      425.65      429.31      8.08 o 
  -4   5   8      165.01      165.91      5.37 o 
  -3   5   8      198.13      194.13      3.93 o 
  -2   5   8       60.88       66.59      2.71 o 
  -1   5   8        1.01        1.39      0.92 o 
   0   5   8      119.15      119.09      3.41 o 
   1   5   8      476.94      469.99      7.13 o 
   2   5   8        4.03        7.59      1.63 o 
   3   5   8      201.91      188.80      8.34 o 
   4   5   8       33.31       36.06      2.80 o 
   5   5   8        0.01       -0.28      1.43 o 
   6   5   8        8.98        5.60      2.40 o 
   7   5   8        1.50        3.84      2.27 o 
   8   5   8        0.43        0.82      2.27 o 
   9   5   8        2.55       14.60      4.75 o 
 -10   6   8        0.79       -2.38      3.05 o 
  -9   6   8       34.25       28.17      5.43 o 
  -8   6   8        5.79        2.36      2.27 o 
  -7   6   8       62.72       56.14      4.44 o 
  -6   6   8       52.36       41.85      3.73 o 
  -5   6   8      144.95      146.78      8.15 o 
  -4   6   8      415.87      402.11      7.22 o 
  -3   6   8        3.09        3.05      1.29 o 
  -2   6   8        5.47        2.27      2.50 o 
  -1   6   8      854.83      816.04     11.72 o 
   0   6   8       31.15       37.47      2.50 o 
   1   6   8       14.02       10.13      1.94 o 
   2   6   8       33.12       35.77      4.61 o 
   3   6   8      245.87      244.32      9.50 o 
   4   6   8       29.18       29.41      3.36 o 
   5   6   8       30.32       30.68      5.60 o 
   6   6   8        0.24        2.38      1.92 o 
   7   6   8        2.81        1.95      2.27 o 
   8   6   8        1.04       -2.72      3.05 o 
  -9   7   8        0.19       -0.34      3.05 o 
  -8   7   8       11.80       15.27      4.75 o 
  -7   7   8       29.50       25.22      3.56 o 
  -6   7   8        0.39       -2.81      1.88 o 
  -5   7   8       12.33       12.06      2.88 o 
  -4   7   8        7.93        6.17      3.70 o 
  -3   7   8       13.31       19.72      3.93 o 
  -2   7   8       68.76       51.66      5.30 o 
  -1   7   8       36.89       37.73      2.65 o 
   0   7   8      210.05      214.78      5.54 o 
   1   7   8      209.34      216.65      6.45 o 
   2   7   8       73.77       83.75      5.94 o 
   3   7   8      161.55      154.48      6.95 o 
   4   7   8       86.32       79.62      5.50 o 
   5   7   8       56.38       57.33      4.92 o 
   6   7   8       18.49       23.53      3.84 o 
   7   7   8        0.76        0.34      3.05 o 
  -8   8   8        2.87        2.38      3.73 o 
  -7   8   8        3.18        4.75      3.73 o 
  -6   8   8        0.14       -1.40      2.12 o 
  -5   8   8        0.99       -0.70      2.03 o 
  -4   8   8       30.16       28.36      3.48 o 
  -3   8   8       40.24       30.32      4.59 o 
  -2   8   8        0.00       -0.23      2.05 o 
  -1   8   8       51.65       50.11      3.16 o 
   0   8   8       75.39       80.52      4.61 o 
   1   8   8        1.03        3.86      2.02 o 
   2   8   8       12.25       10.35      2.41 o 
   3   8   8        0.33        1.31      1.99 o 
   4   8   8        0.84        2.16      2.27 o 
   5   8   8        0.76        1.14      2.27 o 
   6   8   8        9.33       14.26      5.09 o 
  -5   9   8       10.45        8.60      3.18 o 
  -4   9   8        2.63        2.34      2.17 o 
  -3   9   8        0.12        1.39      3.69 o 
  -2   9   8        2.36        3.20      2.55 o 
  -1   9   8        0.27        0.91      2.27 o 
   0   9   8       12.84       11.90      2.69 o 
   1   9   8       67.70       75.58      6.83 o 
   2   9   8       56.37       59.71      4.42 o 
   3   9   8        5.75        7.48      2.44 o 
   4   9   8       14.62       12.54      3.47 o 
 -11   0   9       67.84       66.87      7.13 o 
  -9   0   9        9.89       11.59      2.27 o 
  -7   0   9     1541.55     1575.43     20.98 o 
  -5   0   9      146.30      164.16      4.39 o 
  -3   0   9      227.87      215.55      3.84 o 
  -1   0   9      218.95      197.48      3.24 o 
   1   0   9      184.28      194.51      3.74 o 
   3   0   9      551.03      526.54     11.83 o 
   5   0   9      110.88      109.58     10.35 o 
   7   0   9      601.10      556.35     17.99 o 
   9   0   9        1.42       -1.70      2.72 o 
 -12   1   9       61.01       60.99      5.26 o 
 -11   1   9       13.17       16.16      3.23 o 
 -10   1   9       45.12       46.96      3.49 o 
  -9   1   9       55.48       65.90      3.63 o 
  -8   1   9        0.04        1.27      1.09 o 
  -7   1   9        0.00       -0.59      0.95 o 
  -6   1   9       87.02       78.84      2.92 o 
  -5   1   9      332.61      336.71      4.20 o 
  -4   1   9      407.80      374.57      4.09 o 
  -3   1   9      398.11      383.15      4.90 o 
  -2   1   9      590.00      620.06      6.46 o 
  -1   1   9     4163.09     4303.08     55.26 o 
   0   1   9       17.91       15.07      0.92 o 
   1   1   9      991.62     1106.57      8.81 o 
   2   1   9      117.92      103.76      1.97 o 
   3   1   9        9.09        5.24      0.97 o 
   4   1   9      109.03      112.99      3.13 o 
   5   1   9       75.17       75.66      2.84 o 
   6   1   9       25.57       29.81      2.48 o 
   7   1   9      266.74      230.41      9.33 o 
   8   1   9       10.06        9.17      4.24 o 
   9   1   9       43.50       52.35      4.68 o 
  10   1   9       27.16       34.43      4.44 o 
 -12   2   9        1.93        4.68      2.89 o 
 -11   2   9       17.68       20.85      3.47 o 
 -10   2   9        7.39        9.96      2.13 o 
  -9   2   9        0.16        0.02      1.23 o 
  -8   2   9        0.01       -0.74      1.10 o 
  -7   2   9       68.82       66.34      3.63 o 
  -6   2   9       25.28       30.78      1.78 o 
  -5   2   9        0.00       -0.48      0.70 o 
  -4   2   9       13.10       15.53      1.00 o 
  -3   2   9       45.57       46.12      2.19 o 
  -2   2   9      283.40      264.04      3.77 o 
  -1   2   9       79.31       72.38      2.74 o 
   0   2   9      897.04     1022.34      8.32 o 
   1   2   9      119.67      121.95      2.85 o 
   2   2   9        0.70        2.04      0.88 o 
   3   2   9        8.21        8.83      1.49 o 
   4   2   9      193.13      193.32      4.24 o 
   5   2   9      170.05      163.35      5.05 o 
   6   2   9      293.61      291.16     10.50 o 
   7   2   9      349.62      323.43     14.26 o 
   8   2   9        0.02       -1.80      1.55 o 
   9   2   9        0.70        0.34      2.12 o 
  10   2   9        0.50        0.68      3.73 o 
 -12   3   9        3.65       10.86      4.41 o 
 -11   3   9        0.73       -0.44      1.82 o 
 -10   3   9        1.56        1.45      1.66 o 
  -9   3   9       38.63       42.31      3.12 o 
  -8   3   9        9.01       10.45      1.94 o 
  -7   3   9       41.09       41.17      2.74 o 
  -6   3   9        6.75        6.30      1.54 o 
  -5   3   9        9.45        9.49      1.15 o 
  -4   3   9        2.51        1.90      1.41 o 
  -3   3   9       48.71       39.61      1.48 o 
  -2   3   9       12.67       18.95      1.02 o 
  -1   3   9      139.47      141.85      3.30 o 
   0   3   9     1322.36     1353.40     18.71 o 
   1   3   9       27.62       27.27      3.53 o 
   2   3   9       44.78       48.11      2.40 o 
   3   3   9        7.74        3.43      1.23 o 
   4   3   9       18.00       13.43      2.03 o 
   5   3   9      440.99      437.60     10.29 o 
   6   3   9      245.18      300.42      7.29 o 
   7   3   9       21.05       23.71      3.59 o 
   8   3   9       27.36       20.53      5.26 o 
   9   3   9        0.73       -2.81      1.88 o 
 -11   4   9        0.01       -1.03      1.69 o 
 -10   4   9        3.20        5.32      1.76 o 
  -9   4   9       85.19       88.14      4.36 o 
  -8   4   9       20.31       21.96      2.44 o 
  -7   4   9        4.94        4.16      1.63 o 
  -6   4   9      235.35      214.86      7.52 o 
  -5   4   9        0.63        2.48      2.06 o 
  -4   4   9      457.82      443.19      5.23 o 
  -3   4   9       52.57       56.14      2.36 o 
  -2   4   9       54.38       47.81      2.02 o 
  -1   4   9      143.83      146.23      3.94 o 
   0   4   9      790.71      826.35     23.91 o 
   1   4   9      422.49      447.71      8.08 o 
   2   4   9       15.92       13.71      1.81 o 
   3   4   9        3.26        1.86      1.18 o 
   4   4   9       18.03       14.63      2.81 o 
   5   4   9      170.52      174.24     12.35 o 
   6   4   9        0.22        5.43      1.47 o 
   7   4   9       13.19       11.39      2.27 o 
   8   4   9       58.28       54.20      4.92 o 
   9   4   9        8.97        6.70      2.85 o 
 -11   5   9        0.00        0.90      2.89 o 
 -10   5   9        5.66        6.14      2.04 o 
  -9   5   9        2.82        0.15      1.67 o 
  -8   5   9       32.87       34.25      3.12 o 
  -7   5   9       38.18       31.89      4.80 o 
  -6   5   9      889.18      799.98     12.46 o 
  -5   5   9      624.26      578.80     10.04 o 
  -4   5   9       90.68       91.98      2.98 o 
  -3   5   9      206.76      200.05      4.30 o 
  -2   5   9        0.74        1.11      1.22 o 
  -1   5   9       86.41       83.83      3.01 o 
   0   5   9      176.92      185.67      4.33 o 
   1   5   9        5.28        4.84      1.32 o 
   2   5   9      188.83      189.76      4.65 o 
   3   5   9        5.88        7.65      1.67 o 
   4   5   9      301.65      292.80      7.05 o 
   5   5   9       23.46       24.10      3.76 o 
   6   5   9       18.38       16.73      2.48 o 
   7   5   9        7.23        9.46      2.75 o 
   8   5   9        5.70        9.67      2.88 o 
 -10   6   9        9.36        8.49      4.41 o 
  -9   6   9        5.84        3.90      2.64 o 
  -8   6   9        5.94        6.96      2.40 o 
  -7   6   9       43.56       38.96      4.08 o 
  -6   6   9        4.77        7.81      2.40 o 
  -5   6   9      137.11      140.65     12.22 o 
  -4   6   9       17.36       18.28      2.46 o 
  -3   6   9       88.30       83.73      5.77 o 
  -2   6   9       81.35       88.59      3.62 o 
  -1   6   9      888.55      912.14     14.98 o 
   0   6   9      133.78      151.61      4.35 o 
   1   6   9       34.59       28.71      2.28 o 
   2   6   9        0.12        0.90      1.14 o 
   3   6   9      185.24      171.50     12.86 o 
   4   6   9        9.57       11.79      4.75 o 
   5   6   9       32.22       27.31      3.71 o 
   6   6   9        0.03        1.42      2.03 o 
   7   6   9        7.94       12.39      3.12 o 
   8   6   9       16.69       13.24      4.41 o 
  -9   7   9        8.59       12.56      4.41 o 
  -8   7   9       38.75       41.37      4.92 o 
  -7   7   9        1.08       -1.32      2.03 o 
  -6   7   9        0.16       -0.90      2.03 o 
  -5   7   9       49.39       48.34      4.44 o 
  -4   7   9       10.09        5.00      2.94 o 
  -3   7   9      127.67      124.82      5.26 o 
  -2   7   9      303.81      309.12      9.46 o 
  -1   7   9       52.69       58.59      3.24 o 
   0   7   9      523.24      554.09     13.24 o 
   1   7   9       10.29       10.58      2.30 o 
   2   7   9       34.70       40.44      3.24 o 
   3   7   9        0.00        0.13      1.60 o 
   4   7   9       54.73       47.05      4.58 o 
   5   7   9       54.72       62.03      6.62 o 
   6   7   9        7.35        7.20      2.75 o 
   7   7   9       25.39       35.98      6.11 o 
  -7   8   9       16.26       18.49      3.82 o 
  -6   8   9       14.83       11.62      3.23 o 
  -5   8   9        7.13        9.93      4.92 o 
  -4   8   9       48.42       52.39      4.14 o 
  -3   8   9        5.05        4.31      2.27 o 
  -2   8   9        4.20        5.04      6.28 o 
  -1   8   9        0.91        3.39      2.40 o 
   0   8   9       49.32       44.07      4.56 o 
   1   8   9      376.32      383.03     10.45 o 
   2   8   9       58.91       69.14      4.30 o 
   3   8   9       87.02       93.63      5.35 o 
   4   8   9        7.53        5.25      2.14 o 
   5   8   9        0.15        0.41      2.27 o 
  -5   9   9       48.34       53.83      5.28 o 
  -4   9   9        0.08       -1.09      2.10 o 
  -3   9   9        5.38        8.05      2.52 o 
  -2   9   9        1.39        2.81      5.09 o 
  -1   9   9        0.27        2.38      2.64 o 
   0   9   9       43.25       37.29     11.03 o 
   1   9   9       30.65       17.12      3.71 o 
   2   9   9       55.32       48.49      5.16 o 
   3   9   9       37.68       42.09      7.13 o 
 -12   0  10       10.84       20.37      5.09 o 
 -10   0  10        8.29        7.81      3.73 o 
  -8   0  10        0.97        3.39      2.72 o 
  -6   0  10        3.38        4.83      1.44 o 
  -4   0  10      199.57      170.58      3.80 o 
  -2   0  10     1380.00     1459.94     25.80 o 
   0   0  10      262.72      324.56      4.91 o 
   2   0  10     1112.07     1102.91     12.02 o 
   4   0  10      990.17      961.50     23.42 o 
   6   0  10      152.64      147.69      5.85 o 
   8   0  10       24.54       22.40      4.75 o 
 -12   1  10       84.10       73.25      5.75 o 
 -11   1  10       44.30       52.87      4.68 o 
 -10   1  10       40.76       33.64      3.90 o 
  -9   1  10        4.12        2.04      1.92 o 
  -8   1  10        4.79        7.62      1.88 o 
  -7   1  10        0.10        0.02      1.52 o 
  -6   1  10       21.85       33.32      3.75 o 
  -5   1  10      107.39       85.04      2.46 o 
  -4   1  10       98.20       91.47      2.19 o 
  -3   1  10      271.60      243.99      3.73 o 
  -2   1  10       92.74       82.16      2.99 o 
  -1   1  10     2040.16     2220.64     24.07 o 
   0   1  10      872.18     1006.36      8.11 o 
   1   1  10       62.73       58.08      1.60 o 
   2   1  10       59.93       59.42      1.89 o 
   3   1  10       57.14       65.39      2.27 o 
   4   1  10       54.19       42.16      1.93 o 
   5   1  10      191.13      196.59      4.58 o 
   6   1  10       44.88       53.35      3.20 o 
   7   1  10        8.92        9.62      2.51 o 
   8   1  10        1.55        0.85      1.92 o 
   9   1  10        0.16       -1.18      2.72 o 
 -12   2  10       49.23       64.18      5.40 o 
 -11   2  10        3.56        3.85      2.51 o 
 -10   2  10        1.61        4.27      3.05 o 
  -9   2  10       10.20       10.99      2.83 o 
  -8   2  10       23.90       23.80      2.30 o 
  -7   2  10       16.75       16.94      1.94 o 
  -6   2  10        0.01        1.70      1.23 o 
  -5   2  10      222.48      219.18      4.09 o 
  -4   2  10       46.80       41.93      1.89 o 
  -3   2  10      326.90      324.71      4.22 o 
  -2   2  10      589.60      624.10      9.73 o 
  -1   2  10       24.39       21.79      1.70 o 
   0   2  10      840.97      874.85     12.23 o 
   1   2  10        2.85        3.80      1.03 o 
   2   2  10      355.68      343.86      5.37 o 
   3   2  10      242.02      238.32      4.61 o 
   4   2  10       82.80       81.83      3.63 o 
   5   2  10       76.68       71.22      3.09 o 
   6   2  10      405.80      390.52      8.20 o 
   7   2  10        2.33        2.22      1.79 o 
   8   2  10        6.73        6.32      2.72 o 
   9   2  10        1.87        3.82      2.75 o 
 -12   3  10        0.61       -2.72      2.16 o 
 -11   3  10        0.07       -0.26      3.90 o 
 -10   3  10       40.17       45.69      7.30 o 
  -9   3  10        0.11        0.73      1.38 o 
  -8   3  10       85.53       96.56      5.64 o 
  -7   3  10      249.96      252.76      8.61 o 
  -6   3  10      224.19      226.40      7.68 o 
  -5   3  10       16.85       18.85      1.81 o 
  -4   3  10       49.65       50.73      2.18 o 
  -3   3  10       24.30       26.82      2.10 o 
  -2   3  10      127.28      137.01      2.61 o 
  -1   3  10      129.58      147.59      2.76 o 
   0   3  10       26.65       30.64      1.65 o 
   1   3  10      499.93      487.83      7.10 o 
   2   3  10      426.89      418.52      6.29 o 
   3   3  10        4.29        6.82      1.22 o 
   4   3  10       22.27       17.36      2.00 o 
   5   3  10      232.78      232.89      6.71 o 
   6   3  10      752.08      710.47     30.81 o 
   7   3  10      147.30      142.41      5.32 o 
   8   3  10       37.80       35.36      6.11 o 
   9   3  10        9.69       10.86      3.12 o 
 -11   4  10        4.33        6.93      3.90 o 
 -10   4  10       14.62       16.09      2.48 o 
  -9   4  10       25.98       27.27      2.87 o 
  -8   4  10        0.43        2.72      1.57 o 
  -7   4  10       26.02       16.61      2.14 o 
  -6   4  10      504.85      480.90      8.79 o 
  -5   4  10      209.64      201.77      4.37 o 
  -4   4  10        8.36        7.46      1.25 o 
  -3   4  10       54.96       50.19      2.34 o 
  -2   4  10       43.84       41.46      2.05 o 
  -1   4  10       56.81       56.82      1.98 o 
   0   4  10      234.30      255.81      5.72 o 
   1   4  10      412.26      464.63      6.82 o 
   2   4  10       36.18       37.54      2.25 o 
   3   4  10       31.42       31.72      2.89 o 
   4   4  10        0.00        1.27      1.30 o 
   5   4  10      507.50      482.48     14.93 o 
   6   4  10      137.94      134.74      4.41 o 
   7   4  10       42.62       43.29      3.78 o 
   8   4  10        0.15       -1.94      2.03 o 
   9   4  10       15.23       21.05      5.77 o 
 -11   5  10        0.59        0.70      2.51 o 
 -10   5  10       10.31       15.16      2.67 o 
  -9   5  10        4.90        1.18      1.96 o 
  -8   5  10       24.87       16.83      2.53 o 
  -7   5  10       66.63       57.15      5.79 o 
  -6   5  10       17.93       23.66      2.50 o 
  -5   5  10      236.41      226.44      6.13 o 
  -4   5  10      115.18      106.54      3.23 o 
  -3   5  10      606.55      598.00      8.37 o 
  -2   5  10       31.10       27.88      3.61 o 
  -1   5  10        7.10        6.83      1.45 o 
   0   5  10      232.56      235.09      4.99 o 
   1   5  10       11.81        9.19      3.09 o 
   2   5  10        0.02       -0.50      1.00 o 
   3   5  10      195.31      196.29      4.93 o 
   4   5  10       14.34       12.38      2.60 o 
   5   5  10       11.57       11.75      2.29 o 
   6   5  10       26.48       30.31      3.00 o 
   7   5  10        3.27        5.94      2.64 o 
   8   5  10        3.05        3.25      2.72 o 
 -10   6  10        1.59       -1.02      3.73 o 
  -9   6  10        0.01        2.26      2.12 o 
  -8   6  10        5.21        5.47      2.10 o 
  -7   6  10       81.03       74.39      5.04 o 
  -6   6  10       86.77       82.62      8.15 o 
  -5   6  10        4.84        4.84      2.27 o 
  -4   6  10        1.55        1.04      1.58 o 
  -3   6  10       50.90       50.03      3.32 o 
  -2   6  10      123.85      130.37     10.16 o 
  -1   6  10       22.93       36.68      3.00 o 
   0   6  10      337.78      344.99      6.55 o 
   1   6  10        0.90        0.62      1.20 o 
   2   6  10       45.97       48.33      2.80 o 
   3   6  10        0.95        3.40      1.57 o 
   4   6  10      202.03      195.80      6.27 o 
   5   6  10        0.42       -1.53      1.92 o 
   6   6  10        3.63        1.86      2.27 o 
   7   6  10        3.46       10.52      2.88 o 
  -9   7  10        0.09        2.04      3.39 o 
  -8   7  10       11.99        7.52      2.99 o 
  -7   7  10       55.55       44.35      8.32 o 
  -6   7  10        2.50        0.34      2.16 o 
  -5   7  10        6.23        6.28      2.40 o 
  -4   7  10       29.34       35.82      3.29 o 
  -3   7  10       20.43       22.13      3.14 o 
  -2   7  10       96.62       89.78      9.84 o 
  -1   7  10       86.40      111.07      6.23 o 
   0   7  10       13.01       17.73      3.23 o 
   1   7  10      179.77      186.77      7.91 o 
   2   7  10       43.27       52.97      3.69 o 
   3   7  10       33.40       39.11      3.37 o 
   4   7  10       17.09       23.97      2.93 o 
   5   7  10        3.78        3.81      2.51 o 
   6   7  10       14.10       14.26      3.23 o 
  -7   8  10        5.40        3.05      3.73 o 
  -6   8  10       21.14       19.85      3.84 o 
  -5   8  10       11.33        6.63      2.85 o 
  -4   8  10       10.53       13.72      2.84 o 
  -3   8  10       11.42       15.49      3.01 o 
  -2   8  10        5.87        3.39      2.27 o 
  -1   8  10        0.17        0.41      2.12 o 
   0   8  10       11.89       11.81      3.18 o 
   1   8  10      207.86      213.02      8.87 o 
   2   8  10       18.40       18.68      3.60 o 
   3   8  10        4.68        7.89      4.58 o 
   4   8  10        6.66        7.21      2.34 o 
   5   8  10        1.02        1.19      2.40 o 
  -5   9  10        4.76        4.12      2.75 o 
  -4   9  10       24.31       20.31      3.34 o 
  -3   9  10        5.07        5.21      3.31 o 
  -2   9  10        0.00       -1.70      2.12 o 
  -1   9  10        4.08        3.73      2.75 o 
   0   9  10       47.69       49.28     10.18 o 
   1   9  10        0.00        1.87      2.64 o 
   2   9  10       20.12       15.82      3.60 o 
 -11   0  11       20.56       17.99      4.75 o 
  -9   0  11        0.16        0.34      2.38 o 
  -7   0  11       56.22       42.77      5.09 o 
  -5   0  11       14.62       16.63      3.39 o 
  -3   0  11       16.67       11.20      2.72 o 
  -1   0  11      258.56      243.33      5.99 o 
   1   0  11      272.05      264.31      4.85 o 
   3   0  11      409.34      425.12      8.87 o 
   5   0  11     1241.94     1228.86     36.66 o 
   7   0  11       73.77       73.32      7.13 o 
   9   0  11        3.58        1.36      3.73 o 
 -12   1  11        4.91        8.01      2.94 o 
 -11   1  11        0.86        1.40      2.21 o 
 -10   1  11        1.68        2.72      1.92 o 
  -9   1  11       52.46       42.48      5.43 o 
  -8   1  11       59.54       55.15      4.20 o 
  -7   1  11        1.81        0.60      1.55 o 
  -6   1  11        1.31        0.11      1.10 o 
  -5   1  11       39.83       40.58      1.88 o 
  -4   1  11      490.53      490.57      6.10 o 
  -3   1  11       17.44       18.22      1.27 o 
  -2   1  11       33.10       29.25      1.51 o 
  -1   1  11      405.44      409.51      5.04 o 
   0   1  11      117.55      131.59      2.36 o 
   1   1  11       64.08       66.96      1.73 o 
   2   1  11        0.38       -0.23      0.67 o 
   3   1  11       86.00       91.03      2.57 o 
   4   1  11     1969.29     1956.69     20.91 o 
   5   1  11       40.43       36.20      2.42 o 
   6   1  11       35.27       37.21      2.87 o 
   7   1  11        4.91        3.73      2.03 o 
   8   1  11        6.49        6.63      2.61 o 
   9   1  11        5.42        8.46      3.05 o 
 -12   2  11        0.27        2.62      2.61 o 
 -11   2  11        0.06        2.55      3.22 o 
 -10   2  11        4.19        6.79      2.64 o 
  -9   2  11       35.54       42.33      6.45 o 
  -8   2  11      137.89      136.87      9.00 o 
  -7   2  11       18.77       16.97      2.75 o 
  -6   2  11      150.85      146.87      4.39 o 
  -5   2  11       13.15       11.97      1.33 o 
  -4   2  11       91.76       87.35      2.58 o 
  -3   2  11        0.35        2.99      2.10 o 
  -2   2  11      189.77      227.21      3.99 o 
  -1   2  11       36.83       42.80      1.46 o 
   0   2  11        2.82        4.61      0.74 o 
   1   2  11       59.33       60.55      2.23 o 
   2   2  11       44.63       47.35      2.20 o 
   3   2  11      199.04      210.49      3.99 o 
   4   2  11      323.62      315.47      5.18 o 
   5   2  11      151.67      134.42      4.02 o 
   6   2  11        0.96        1.47      1.57 o 
   7   2  11        0.46       -0.34      1.68 o 
   8   2  11        4.74        1.23      2.38 o 
   9   2  11       26.48       31.43      6.11 o 
 -12   3  11       21.24       23.20      4.08 o 
 -11   3  11        3.21        7.64      2.88 o 
 -10   3  11        0.01        0.21      2.38 o 
  -9   3  11        2.04       -1.53      1.68 o 
  -8   3  11       13.68       14.06      2.10 o 
  -7   3  11      126.88      134.16      4.59 o 
  -6   3  11        7.63        2.48      1.43 o 
  -5   3  11      499.34      499.36      6.94 o 
  -4   3  11      120.05      121.96      2.98 o 
  -3   3  11       46.05       38.84      2.55 o 
  -2   3  11       74.87       66.68      2.40 o 
  -1   3  11      374.76      367.39      5.49 o 
   0   3  11      244.85      271.81      4.78 o 
   1   3  11      118.14      106.85      6.91 o 
   2   3  11       13.52       15.39      1.58 o 
   3   3  11       39.16       37.52      2.18 o 
   4   3  11      136.47      129.79      3.94 o 
   5   3  11        7.75       14.66      2.30 o 
   6   3  11       14.16       13.90      2.22 o 
   7   3  11        8.56       11.01      2.18 o 
   8   3  11       20.11       30.21      4.08 o 
   9   3  11        0.81       -1.70      3.39 o 
 -11   4  11        7.35        6.76      2.75 o 
 -10   4  11        0.51        0.98      5.94 o 
  -9   4  11       58.96       50.82     11.54 o 
  -8   4  11        2.34       -0.37      1.40 o 
  -7   4  11       50.43       50.80      3.24 o 
  -6   4  11       83.02       87.73      3.83 o 
  -5   4  11        0.76        1.07      1.57 o 
  -4   4  11      118.67      125.60      3.22 o 
  -3   4  11      172.70      153.03      3.92 o 
  -2   4  11      953.85      936.60     10.42 o 
  -1   4  11       15.35       18.05      2.23 o 
   0   4  11       38.68       37.39      2.06 o 
   1   4  11       16.09       13.97      2.20 o 
   2   4  11       73.21       82.09      3.46 o 
   3   4  11       14.70       10.83      1.59 o 
   4   4  11        0.17        0.92      1.27 o 
   5   4  11       89.45       83.97      4.53 o 
   6   4  11        6.68       11.00      2.22 o 
   7   4  11        3.33        4.67      1.66 o 
   8   4  11        1.49        4.40      4.24 o 
 -11   5  11       15.47       12.80      4.92 o 
 -10   5  11        1.53        2.18      3.73 o 
  -9   5  11        2.54        3.43      1.89 o 
  -8   5  11        4.29        3.37      1.80 o 
  -7   5  11       11.27       15.48      2.34 o 
  -6   5  11       62.67       57.70      3.52 o 
  -5   5  11        8.55        6.85      1.85 o 
  -4   5  11       34.80       28.41      2.43 o 
  -3   5  11      600.16      572.56      8.26 o 
  -2   5  11      240.59      248.63      6.16 o 
  -1   5  11       74.93       82.52      5.37 o 
   0   5  11       18.65       18.96      2.31 o 
   1   5  11        5.35        6.38      1.51 o 
   2   5  11       15.15       14.56      1.79 o 
   3   5  11       47.37       43.42      3.92 o 
   4   5  11       23.40       18.86      2.10 o 
   5   5  11        0.16       -1.30      1.43 o 
   6   5  11        0.07        0.13      1.54 o 
   7   5  11        5.20        0.91      1.82 o 
   8   5  11        4.11        7.81      3.39 o 
 -10   6  11        0.03       -2.04      2.40 o 
  -9   6  11       14.43       16.82      3.16 o 
  -8   6  11       42.00       43.38      3.71 o 
  -7   6  11        1.03        1.52      1.89 o 
  -6   6  11        0.61        1.53      1.69 o 
  -5   6  11       24.24       24.53      5.09 o 
  -4   6  11       21.15       16.89      2.99 o 
  -3   6  11        1.29        0.41      1.60 o 
  -2   6  11       25.78       29.00      2.80 o 
  -1   6  11     1056.09     1082.08     15.26 o 
   0   6  11       26.77       27.60      2.80 o 
   1   6  11       12.40       12.72      2.52 o 
   2   6  11       15.80       13.89      2.34 o 
   3   6  11        7.01        7.76      1.84 o 
   4   6  11       49.89       39.25      2.87 o 
   5   6  11       14.30       14.07      3.09 o 
   6   6  11       14.37       18.58      3.33 o 
   7   6  11        0.00        1.36      3.39 o 
  -9   7  11       10.42        9.27      3.09 o 
  -8   7  11       68.30       74.83      5.76 o 
  -7   7  11      202.46      174.79      7.92 o 
  -6   7  11       69.70       60.99      5.04 o 
  -5   7  11        0.22       -0.11      2.13 o 
  -4   7  11        0.64        0.89      1.78 o 
  -3   7  11        5.34        3.56      2.40 o 
  -2   7  11       88.06       96.06      5.75 o 
  -1   7  11        4.23       11.25      4.75 o 
   0   7  11       49.04       51.48      4.54 o 
   1   7  11       46.66       36.21      5.43 o 
   2   7  11        4.89        6.53      2.51 o 
   3   7  11        2.67       -0.16      2.72 o 
   4   7  11        1.65        8.57      3.05 o 
   5   7  11        8.40        3.11      2.36 o 
   6   7  11       11.84       19.69      5.09 o 
  -7   8  11       12.48       19.11      3.82 o 
  -6   8  11       17.70       25.24      5.60 o 
  -5   8  11        4.17        4.92      2.88 o 
  -4   8  11        1.20       -1.13      2.67 o 
  -3   8  11        4.91        4.14      2.14 o 
  -2   8  11        1.84        5.26      2.64 o 
  -1   8  11        2.45        2.48      2.38 o 
   0   8  11        0.01       -0.14      2.27 o 
   1   8  11       83.19       86.40      7.81 o 
   2   8  11       16.23       10.97      3.33 o 
   3   8  11       11.68       13.49      3.33 o 
   4   8  11        0.37       -0.15      2.12 o 
  -4   9  11        2.44        4.75      2.54 o 
  -3   9  11        0.28       -2.56      2.12 o 
  -2   9  11        1.22        2.59      2.51 o 
  -1   9  11        0.81        1.37      4.58 o 
   0   9  11       30.10       35.27     11.03 o 
   1   9  11       29.84       29.64      5.43 o 
   2   9  11        1.92        6.45      4.41 o 
 -12   0  12        1.95        1.02      3.39 o 
 -10   0  12        0.65       -0.68      2.38 o 
  -8   0  12        7.42       10.18      3.73 o 
  -6   0  12      184.31      195.86      9.84 o 
  -4   0  12      424.50      419.89     12.90 o 
  -2   0  12     2298.23     2343.34     27.60 o 
   0   0  12        2.34        1.78      0.90 o 
   2   0  12       76.63       71.24      3.58 o 
   4   0  12     1195.35     1119.27     17.52 o 
   6   0  12      146.18      141.92      6.12 o 
   8   0  12       13.47       11.54      4.07 o 
 -12   1  12        0.46       -0.88      2.27 o 
 -11   1  12        1.76        1.21      2.12 o 
 -10   1  12        4.37        4.86      2.27 o 
  -9   1  12       10.00        9.42      2.51 o 
  -8   1  12        1.14        3.65      2.03 o 
  -7   1  12        0.79        1.54      2.38 o 
  -6   1  12        5.91        6.29      1.60 o 
  -5   1  12       52.68       55.80      2.90 o 
  -4   1  12      325.76      338.92      8.68 o 
  -3   1  12      232.01      244.60      5.35 o 
  -2   1  12     1332.23     1370.03     14.59 o 
  -1   1  12       66.23       77.69      2.35 o 
   0   1  12      327.92      335.93      4.62 o 
   1   1  12      162.08      164.48      3.10 o 
   2   1  12        2.08        1.19      0.84 o 
   3   1  12      219.12      218.99      4.04 o 
   4   1  12     2278.20     2245.99     36.16 o 
   5   1  12        2.36        1.74      1.29 o 
   6   1  12       11.12       10.86      2.32 o 
   7   1  12       20.22       23.00      3.39 o 
   8   1  12        0.15       -0.75      1.79 o 
   9   1  12        3.75        2.14      2.75 o 
 -12   2  12        1.56        1.49      2.36 o 
 -11   2  12       23.37       30.05      4.08 o 
 -10   2  12        7.26        5.36      2.36 o 
  -9   2  12      118.93      123.55      6.23 o 
  -8   2  12      136.50      140.65      6.60 o 
  -7   2  12        4.78        2.14      4.07 o 
  -6   2  12        4.23        7.74      2.27 o 
  -5   2  12       92.83      102.29      3.74 o 
  -4   2  12      215.77      230.80      4.31 o 
  -3   2  12       23.24       20.83      1.32 o 
  -2   2  12        0.70       -0.70      0.79 o 
  -1   2  12      203.62      212.22      4.00 o 
   0   2  12       23.36       22.63      1.89 o 
   1   2  12       66.35       63.08      2.35 o 
   2   2  12        7.14        7.55      1.62 o 
   3   2  12      156.24      135.05      3.91 o 
   4   2  12      607.89      608.75      7.61 o 
   5   2  12      421.71      379.75      6.87 o 
   6   2  12       71.54       69.52      3.85 o 
   7   2  12       29.11       31.73      3.95 o 
   8   2  12        0.41       -1.20      2.03 o 
   9   2  12       49.58       47.15      5.02 o 
 -12   3  12       13.51       19.70      3.84 o 
 -11   3  12       14.76       17.28      3.47 o 
 -10   3  12       10.21       15.00      3.23 o 
  -9   3  12       16.40       20.05      3.36 o 
  -8   3  12       13.78       14.13      3.22 o 
  -7   3  12      105.58       99.69      5.40 o 
  -6   3  12      142.00      139.99      8.15 o 
  -5   3  12        4.49       12.24      1.51 o 
  -4   3  12       14.52       12.93      1.56 o 
  -3   3  12      391.04      400.39      5.95 o 
  -2   3  12      365.21      366.00      7.35 o 
  -1   3  12       35.28       32.13      1.86 o 
   0   3  12       30.06       31.48      4.06 o 
   1   3  12      130.00      131.03      4.19 o 
   2   3  12      101.15       88.88      2.99 o 
   3   3  12      158.40      158.62      4.22 o 
   4   3  12        5.52        6.52      1.47 o 
   5   3  12       32.10       24.63      1.94 o 
   6   3  12        0.98        1.59      1.49 o 
   7   3  12        2.32       -0.32      1.60 o 
   8   3  12        1.13        1.66      2.27 o 
 -11   4  12        0.91       -0.68      2.27 o 
 -10   4  12        5.63       10.01      3.12 o 
  -9   4  12       75.20       70.24     12.56 o 
  -8   4  12       36.94       35.01      3.95 o 
  -7   4  12       64.57       63.10      3.69 o 
  -6   4  12      177.03      197.20      5.63 o 
  -5   4  12       37.46       44.79      4.50 o 
  -4   4  12       55.56       67.37      2.59 o 
  -3   4  12        0.51        0.51      1.19 o 
  -2   4  12      322.52      311.10      5.55 o 
  -1   4  12      188.40      171.19      4.98 o 
   0   4  12       28.16       26.98      2.38 o 
   1   4  12       55.45       48.04      2.98 o 
   2   4  12        2.70        8.25      1.82 o 
   3   4  12       19.74       18.70      1.89 o 
   4   4  12       66.42       50.51      2.75 o 
   5   4  12       37.23       33.60      3.72 o 
   6   4  12       17.01       16.03      2.35 o 
   7   4  12        0.57        1.71      1.51 o 
   8   4  12        1.43        3.02      2.33 o 
 -10   5  12        0.23        2.20      2.51 o 
  -9   5  12        5.58        2.72      2.40 o 
  -8   5  12       86.24       80.28      5.52 o 
  -7   5  12        0.14        3.23      1.74 o 
  -6   5  12        4.67        5.84      1.78 o 
  -5   5  12        0.00       -0.62      1.43 o 
  -4   5  12      182.52      167.21      4.05 o 
  -3   5  12     1365.49     1367.91     14.48 o 
  -2   5  12      402.97      387.47      7.95 o 
  -1   5  12       26.61       26.00      3.73 o 
   0   5  12       12.08       10.96      1.98 o 
   1   5  12       55.91       57.42      3.52 o 
   2   5  12       30.30       29.91      3.21 o 
   3   5  12       36.09       35.41      2.99 o 
   4   5  12      103.96       99.52      6.04 o 
   5   5  12        0.44        0.39      1.34 o 
   6   5  12        4.91        7.88      2.22 o 
   7   5  12        0.01       -1.21      1.69 o 
  -9   6  12        0.00       -1.87      2.16 o 
  -8   6  12      103.63       82.97      5.00 o 
  -7   6  12       55.26       47.13      4.25 o 
  -6   6  12        0.63        2.34      1.84 o 
  -5   6  12       61.98       58.28      4.66 o 
  -4   6  12        0.35        0.08      1.40 o 
  -3   6  12        1.53        0.04      1.59 o 
  -2   6  12      100.32      110.20      4.67 o 
  -1   6  12       62.06       67.47      3.79 o 
   0   6  12        0.04       -1.21      1.48 o 
   1   6  12       15.27       17.57      2.58 o 
   2   6  12      353.64      330.30     11.12 o 
   3   6  12      174.39      163.83      5.94 o 
   4   6  12        0.49        1.79      1.67 o 
   5   6  12        5.84        5.69      2.02 o 
   6   6  12       12.00       12.90      4.07 o 
  -8   7  12        5.75       10.13      3.90 o 
  -7   7  12       53.69       51.70      6.96 o 
  -6   7  12      166.24      174.22     12.73 o 
  -5   7  12       16.43       16.94      2.82 o 
  -4   7  12        1.50        0.89      1.78 o 
  -3   7  12       46.42       48.89      5.77 o 
  -2   7  12        5.06        9.09      2.75 o 
  -1   7  12        2.37        0.58      2.06 o 
   0   7  12        7.43        3.53      2.75 o 
   1   7  12       55.06       58.71      4.03 o 
   2   7  12       33.79       36.01      4.63 o 
   3   7  12        0.03        0.49      2.38 o 
   4   7  12        3.12        6.35      2.51 o 
   5   7  12       16.70       12.98      3.33 o 
  -7   8  12        6.33        2.89      2.88 o 
  -6   8  12        9.89        7.47      3.12 o 
  -5   8  12        0.77        0.10      2.14 o 
  -4   8  12        0.72       -1.09      2.05 o 
  -3   8  12        2.21        0.75      2.78 o 
  -2   8  12       32.00       44.41     10.18 o 
  -1   8  12       27.36       27.44      6.28 o 
   0   8  12        1.14        2.04      2.51 o 
   1   8  12       45.98       46.92      5.02 o 
   2   8  12        2.27       -0.37      2.51 o 
   3   8  12        3.50        3.22      2.64 o 
  -4   9  12        5.02        2.67      2.62 o 
  -3   9  12        9.82       12.51      3.07 o 
  -2   9  12        0.98        3.63      2.99 o 
  -1   9  12        1.87        4.62      2.75 o 
   0   9  12        6.27        7.36      3.90 o 
 -11   0  13        0.72       -2.04      2.72 o 
  -9   0  13        2.29        0.00      2.38 o 
  -7   0  13       12.47       17.65      4.07 o 
  -5   0  13        6.68        3.59      1.63 o 
  -3   0  13     2187.37     2268.53     27.60 o 
  -1   0  13      826.09      869.51     13.62 o 
   1   0  13       77.07       66.30      2.62 o 
   3   0  13      185.77      161.47      5.75 o 
   5   0  13      219.19      221.00      7.44 o 
   7   0  13        0.16        0.68      2.72 o 
 -12   1  13       18.73       26.60      4.20 o 
 -11   1  13        0.08        0.91      2.27 o 
 -10   1  13       11.15       15.39      3.23 o 
  -9   1  13        2.52        0.09      1.79 o 
  -8   1  13       10.03       15.50      5.60 o 
  -7   1  13        3.74        0.83      2.89 o 
  -6   1  13       34.43       40.11      3.19 o 
  -5   1  13        5.11        5.04      1.51 o 
  -4   1  13       40.13       37.06      2.53 o 
  -3   1  13        3.50        3.39      1.37 o 
  -2   1  13       44.57       42.77      2.41 o 
  -1   1  13      213.61      213.92      4.87 o 
   0   1  13       94.13       91.60      2.55 o 
   1   1  13       45.40       50.98      2.23 o 
   2   1  13     1718.58     1642.81     13.64 o 
   3   1  13      214.62      205.13      4.68 o 
   4   1  13      648.38      655.21      9.03 o 
   5   1  13       17.82       21.84      2.74 o 
   6   1  13        8.44        6.69      1.84 o 
   7   1  13       29.89       30.05      3.84 o 
   8   1  13       28.94       33.12      5.09 o 
 -12   2  13        9.18        8.12      3.23 o 
 -11   2  13        0.09        0.00      2.40 o 
 -10   2  13        4.50        3.61      2.38 o 
  -9   2  13        2.33        0.85      1.88 o 
  -8   2  13       33.45       27.45      4.58 o 
  -7   2  13        0.39       -0.19      3.73 o 
  -6   2  13       24.56       21.19      2.99 o 
  -5   2  13       31.38       27.03      3.65 o 
  -4   2  13       11.39        9.78      1.69 o 
  -3   2  13       59.79       60.32      2.93 o 
  -2   2  13      143.04      133.37      4.03 o 
  -1   2  13       87.32       95.08      2.75 o 
   0   2  13        1.85        5.70      1.90 o 
   1   2  13        3.25        3.83      1.19 o 
   2   2  13       44.91       45.86      4.33 o 
   3   2  13       63.65       66.03      2.70 o 
   4   2  13      309.85      300.86      8.82 o 
   5   2  13       19.61       16.76      2.34 o 
   6   2  13       24.20       28.01      3.96 o 
   7   2  13       87.79       91.18      6.00 o 
   8   2  13        5.83        3.81      2.75 o 
 -11   3  13       14.88       15.46      3.71 o 
 -10   3  13        3.59        3.90      2.40 o 
  -9   3  13       19.65       19.52      3.36 o 
  -8   3  13       22.41       31.62      6.96 o 
  -7   3  13        8.47        7.98      2.40 o 
  -6   3  13        0.98        4.22      3.22 o 
  -5   3  13      559.31      529.08      8.98 o 
  -4   3  13       76.84       79.52      3.86 o 
  -3   3  13       12.81       14.12      1.55 o 
  -2   3  13        0.05        0.68      1.00 o 
  -1   3  13        0.94        6.01      3.82 o 
   0   3  13       11.69        9.12      1.64 o 
   1   3  13       95.42       91.98      3.69 o 
   2   3  13       16.24       13.71      1.89 o 
   3   3  13       74.25       75.13      3.65 o 
   4   3  13        0.00        0.84      1.09 o 
   5   3  13       84.65       91.27      3.65 o 
   6   3  13       10.27       11.96      3.70 o 
   7   3  13        8.18        9.95      3.90 o 
   8   3  13       20.84       24.00      4.08 o 
 -11   4  13        2.74        0.58      4.41 o 
 -10   4  13        5.70       10.18      3.12 o 
  -9   4  13        0.75       -0.56      2.03 o 
  -8   4  13       21.69       21.81      3.36 o 
  -7   4  13       22.35       26.79      3.47 o 
  -6   4  13       13.59       11.55      2.64 o 
  -5   4  13       42.52       47.47      3.12 o 
  -4   4  13       38.21       38.21      2.18 o 
  -3   4  13      241.25      244.59      5.07 o 
  -2   4  13       12.09        4.71      2.17 o 
  -1   4  13       15.58       14.15      1.94 o 
   0   4  13        0.42       -0.10      1.19 o 
   1   4  13       42.86       35.88      2.64 o 
   2   4  13        7.23        2.83      1.43 o 
   3   4  13        0.00       -0.24      1.34 o 
   4   4  13      141.22      130.74      4.90 o 
   5   4  13       46.26       49.14      2.88 o 
   6   4  13        1.20        0.88      1.69 o 
   7   4  13        0.81        0.43      2.11 o 
 -10   5  13        0.01       -2.19      2.89 o 
  -9   5  13       22.34       16.82      3.60 o 
  -8   5  13        3.70        2.66      2.27 o 
  -7   5  13        2.34        7.09      3.73 o 
  -6   5  13        0.89        0.85      1.92 o 
  -5   5  13      165.98      176.59      7.22 o 
  -4   5  13        0.24       -0.14      1.15 o 
  -3   5  13      273.07      261.76      6.55 o 
  -2   5  13      279.49      275.39      7.30 o 
  -1   5  13       43.68       37.04      2.87 o 
   0   5  13        0.13       -0.39      1.30 o 
   1   5  13       11.95       10.22      2.00 o 
   2   5  13        4.98        7.29      1.89 o 
   3   5  13       67.35       55.23      5.54 o 
   4   5  13       13.22       10.99      2.99 o 
   5   5  13       67.69       57.87      3.98 o 
   6   5  13       18.27       22.84      2.93 o 
   7   5  13        0.20        1.70      2.61 o 
  -9   6  13        9.90       14.35      3.58 o 
  -8   6  13       82.24       72.65      5.76 o 
  -7   6  13      147.11      128.41      7.64 o 
  -6   6  13        0.67        0.27      1.63 o 
  -5   6  13        3.85        3.36      1.96 o 
  -4   6  13        0.26        1.04      1.40 o 
  -3   6  13        2.48        3.94      1.74 o 
  -2   6  13       86.57       91.31      7.84 o 
  -1   6  13      150.29      162.28      7.45 o 
   0   6  13       48.78       52.52      3.62 o 
   1   6  13        9.57       10.67      2.22 o 
   2   6  13        0.24        0.83      2.36 o 
   3   6  13       66.40       77.02      4.37 o 
   4   6  13        2.55        1.79      1.90 o 
   5   6  13        0.35       -0.17      1.80 o 
   6   6  13        3.80        7.12      2.28 o 
  -8   7  13       19.85       16.63      5.43 o 
  -7   7  13        3.13        7.47      4.41 o 
  -6   7  13        0.06       -1.08      2.03 o 
  -5   7  13        2.45        0.33      2.02 o 
  -4   7  13       13.68       18.64      4.95 o 
  -3   7  13        0.02        3.16      2.38 o 
  -2   7  13       28.56       32.97      3.30 o 
  -1   7  13       46.39       46.37      3.58 o 
   0   7  13        0.11        1.50      1.87 o 
   1   7  13       44.46       37.39      4.95 o 
   2   7  13       39.66       38.04      7.61 o 
   3   7  13       18.71       20.94      3.74 o 
   4   7  13       10.33        9.50      2.88 o 
  -6   8  13        0.65       -3.60      2.40 o 
  -5   8  13        1.05       -0.14      2.75 o 
  -4   8  13        0.61        0.98      2.34 o 
  -3   8  13       63.39       72.78      4.98 o 
  -2   8  13        7.13       17.30      3.71 o 
  -1   8  13       19.39       19.88      7.30 o 
   0   8  13       15.23       17.21      4.24 o 
   1   8  13        0.32        1.07      2.51 o 
   2   8  13        0.13        0.00      2.40 o 
   3   8  13        1.58       -0.44      2.51 o 
 -12   0  14        5.84        7.81      4.41 o 
 -10   0  14        3.04        1.02      3.05 o 
  -8   0  14       10.63        4.07      3.05 o 
  -6   0  14        6.40       10.79      2.12 o 
  -4   0  14      351.80      356.83      8.63 o 
  -2   0  14       41.94       41.34      3.09 o 
   0   0  14      152.91      147.45      5.12 o 
   2   0  14     1907.25     1873.72     35.98 o 
   4   0  14      352.74      346.13      9.11 o 
   6   0  14       25.00       31.79      5.43 o 
   8   0  14      427.38      591.99     21.38 o 
 -12   1  14        3.28        3.18      2.61 o 
 -11   1  14        0.13       -2.88      1.92 o 
 -10   1  14        0.11        0.08      2.12 o 
  -9   1  14        0.37        0.78      1.88 o 
  -8   1  14        9.58        6.59      3.73 o 
  -7   1  14      132.95      138.34      6.24 o 
  -6   1  14       11.63       16.01      2.04 o 
  -5   1  14        4.11        3.92      1.64 o 
  -4   1  14      447.28      433.48     14.88 o 
  -3   1  14        0.92        1.38      1.36 o 
  -2   1  14       12.03       16.68      2.25 o 
  -1   1  14       31.51       31.36      2.22 o 
   0   1  14       19.10       23.89      2.14 o 
   1   1  14       64.08       66.23      3.29 o 
   2   1  14      409.63      411.73      7.77 o 
   3   1  14      711.80      719.88     15.58 o 
   4   1  14       62.10       65.63      4.26 o 
   5   1  14        0.48        0.74      1.37 o 
   6   1  14        1.10        2.72      1.57 o 
   7   1  14       13.32       18.70      3.23 o 
   8   1  14       11.88       28.62      5.94 o 
 -11   2  14       21.28       13.07      4.58 o 
 -10   2  14       16.79       16.45      3.47 o 
  -9   2  14        1.36        0.77      2.27 o 
  -8   2  14       13.63       14.48      2.99 o 
  -7   2  14       33.34       32.19      3.60 o 
  -6   2  14       22.80       30.88      3.47 o 
  -5   2  14        9.44        5.04      1.69 o 
  -4   2  14      641.44      589.63     22.25 o 
  -3   2  14       81.86       73.69      5.77 o 
  -2   2  14        1.43        2.72      1.37 o 
  -1   2  14      232.15      228.65      7.08 o 
   0   2  14       83.33      103.40     13.07 o 
   1   2  14       20.49       17.76      1.94 o 
   2   2  14       32.89       25.53      2.01 o 
   3   2  14       51.74       47.82      3.05 o 
   4   2  14       86.02       83.93      3.96 o 
   5   2  14       96.34       91.76      3.60 o 
   6   2  14        6.54        8.84      2.22 o 
   7   2  14        1.70        2.25      2.27 o 
   8   2  14       16.85       24.10      4.08 o 
 -11   3  14       19.88       20.23      3.84 o 
 -10   3  14       10.90        7.76      2.85 o 
  -9   3  14       11.36        8.93      2.75 o 
  -8   3  14       21.72       23.46      3.47 o 
  -7   3  14       29.73       23.92      3.23 o 
  -6   3  14        1.69        0.64      1.88 o 
  -5   3  14      280.50      274.97      7.53 o 
  -4   3  14       75.01       70.56      3.69 o 
  -3   3  14      180.40      199.54      5.41 o 
  -2   3  14        5.76       10.37      2.40 o 
  -1   3  14       22.74       25.89      2.24 o 
   0   3  14        1.47        1.73      1.23 o 
   1   3  14      247.10      233.35      5.88 o 
   2   3  14       32.66       30.85      2.64 o 
   3   3  14        1.54        2.07      1.27 o 
   4   3  14       26.40       22.04      4.01 o 
   5   3  14       18.47       21.74      2.61 o 
   6   3  14        1.48       -1.00      2.21 o 
   7   3  14        0.18        0.52      3.05 o 
 -11   4  14        0.60        0.77      2.75 o 
 -10   4  14       65.22       51.88     12.22 o 
  -9   4  14       10.92       12.89      6.11 o 
  -8   4  14       53.63       62.29      5.04 o 
  -7   4  14        1.06        2.28      2.03 o 
  -6   4  14        2.95       -1.02      2.38 o 
  -5   4  14       14.63       15.48      2.27 o 
  -4   4  14      234.11      255.02     10.14 o 
  -3   4  14       92.34       82.44      4.33 o 
  -2   4  14       32.40       35.91      2.58 o 
  -1   4  14        6.21        4.06      1.49 o 
   0   4  14        5.11        5.78      1.69 o 
   1   4  14      156.17      128.77      4.58 o 
   2   4  14        7.41        8.53      2.73 o 
   3   4  14      101.67       89.41      4.17 o 
   4   4  14       55.91       45.77      3.32 o 
   5   4  14        0.83       -1.88      1.79 o 
   6   4  14        5.57        5.09      2.51 o 
   7   4  14        1.47        3.10      2.51 o 
 -10   5  14        1.96        3.47      2.75 o 
  -9   5  14        0.16        2.55      2.64 o 
  -8   5  14       48.54       42.09      4.56 o 
  -7   5  14        0.23       -1.83      1.79 o 
  -6   5  14       61.94       52.04      4.56 o 
  -5   5  14       26.16       22.75      4.75 o 
  -4   5  14        0.01       -0.40      1.43 o 
  -3   5  14        0.03       -2.02      1.34 o 
  -2   5  14       42.59       48.43      3.17 o 
  -1   5  14        1.85       -0.44      1.34 o 
   0   5  14       11.88        9.68      2.36 o 
   1   5  14        7.14        6.90      2.43 o 
   2   5  14      215.13      212.76      6.94 o 
   3   5  14      180.43      155.06      5.72 o 
   4   5  14       12.04        8.32      2.20 o 
   5   5  14        0.14        0.05      1.63 o 
   6   5  14        6.66        3.90      2.88 o 
  -9   6  14       22.89       31.15      4.54 o 
  -8   6  14       10.57       16.76      5.43 o 
  -7   6  14        7.84        5.06      2.75 o 
  -6   6  14        0.00       -0.68      2.16 o 
  -5   6  14        7.30        9.33      2.85 o 
  -4   6  14       23.96       27.03      2.50 o 
  -3   6  14        2.99        5.13      2.87 o 
  -2   6  14        0.37        0.93      1.63 o 
  -1   6  14        7.34        6.08      1.94 o 
   0   6  14       40.87       37.42      3.17 o 
   1   6  14        0.51        0.87      1.67 o 
   2   6  14       95.25       99.43      4.89 o 
   3   6  14       20.77       23.74      4.16 o 
   4   6  14        0.01        0.49      1.80 o 
   5   6  14        2.89        1.90      1.98 o 
  -8   7  14        3.31        6.11      4.41 o 
  -7   7  14       19.63       13.58      5.09 o 
  -6   7  14       54.96       54.65      7.47 o 
  -5   7  14       50.85       62.39      5.61 o 
  -4   7  14       17.97       10.05      2.64 o 
  -3   7  14        2.17        4.03      2.04 o 
  -2   7  14       20.20       18.08      2.73 o 
  -1   7  14        9.62        5.45      2.14 o 
   0   7  14        0.08        0.20      1.82 o 
   1   7  14        3.93        5.02      2.14 o 
   2   7  14       22.57       31.32      3.78 o 
   3   7  14        4.59        7.50      2.49 o 
   4   7  14        7.97        8.86      2.67 o 
  -6   8  14        3.33        3.05      4.75 o 
  -5   8  14       11.68       12.88      5.13 o 
  -4   8  14       12.50       21.61      3.42 o 
  -3   8  14       35.65       32.11      3.81 o 
  -2   8  14       31.44       39.42      7.98 o 
  -1   8  14       17.90       15.32      6.28 o 
   0   8  14       18.81       16.65      5.09 o 
   1   8  14        9.70        9.95      3.47 o 
   2   8  14        0.01        1.31      2.44 o 
 -11   0  15        0.00        2.38      3.39 o 
  -9   0  15       12.05       14.60      4.75 o 
  -7   0  15       10.91        4.07      3.05 o 
  -5   0  15       37.15       48.66      3.71 o 
  -3   0  15       12.47       17.66      2.40 o 
  -1   0  15      116.61      122.31      4.88 o 
   1   0  15     1292.51     1328.92     28.85 o 
   3   0  15      104.14       96.74      7.47 o 
   5   0  15       48.42       48.54      5.77 o 
   7   0  15        1.03        4.07      3.39 o 
 -11   1  15        5.09        9.16      3.12 o 
 -10   1  15        8.37        4.55      4.24 o 
  -9   1  15        3.68        4.92      2.40 o 
  -8   1  15       48.59       36.90      5.77 o 
  -7   1  15        0.74       -1.23      1.88 o 
  -6   1  15        2.17        0.69      1.92 o 
  -5   1  15       16.56       21.08      3.51 o 
  -4   1  15       15.79       14.70      2.02 o 
  -3   1  15       46.21       48.51      2.87 o 
  -2   1  15       61.24       66.30      3.31 o 
  -1   1  15       29.75       29.05      1.98 o 
   0   1  15        0.22       -1.55      1.03 o 
   1   1  15      695.02      662.31     10.81 o 
   2   1  15     1090.56     1115.96     18.72 o 
   3   1  15      465.08      468.08     11.40 o 
   4   1  15        0.49        0.88      1.40 o 
   5   1  15       39.78       43.05      3.53 o 
   6   1  15       19.00       22.98      4.41 o 
   7   1  15       33.37       32.59      6.11 o 
 -11   2  15        1.24        5.91      2.99 o 
 -10   2  15       21.16       23.50      4.24 o 
  -9   2  15        0.04        3.73      2.40 o 
  -8   2  15       21.03       23.57      3.47 o 
  -7   2  15       39.15       53.76      4.44 o 
  -6   2  15       26.38       27.99      3.90 o 
  -5   2  15      753.70      810.19     14.97 o 
  -4   2  15       64.57       71.35      3.53 o 
  -3   2  15      199.71      201.78      5.48 o 
  -2   2  15       78.49       80.16      3.46 o 
  -1   2  15      112.93      130.31      5.64 o 
   0   2  15        4.64        8.15      2.16 o 
   1   2  15       11.12        8.30      4.92 o 
   2   2  15      449.19      458.30      8.79 o 
   3   2  15      243.57      241.01      6.33 o 
   4   2  15       10.99       12.14      2.86 o 
   5   2  15        3.04        5.54      2.13 o 
   6   2  15       45.36       31.22      3.84 o 
   7   2  15       52.81       80.79      8.49 o 
 -11   3  15        0.99        3.26      2.99 o 
 -10   3  15        0.95        2.49      2.51 o 
  -9   3  15       20.01       16.97      5.09 o 
  -8   3  15        4.63        0.54      2.03 o 
  -7   3  15       31.50       33.74      3.90 o 
  -6   3  15       49.63       63.66      5.43 o 
  -5   3  15      520.90      524.31     19.71 o 
  -4   3  15      148.58      140.89      9.76 o 
  -3   3  15       54.04       48.94      4.18 o 
  -2   3  15      105.54       96.31      5.94 o 
  -1   3  15      326.39      336.40     17.99 o 
   0   3  15      140.66      142.00      6.12 o 
   1   3  15       19.47       17.70      2.85 o 
   2   3  15       50.04       53.53      3.17 o 
   3   3  15        7.47        6.57      1.62 o 
   4   3  15        9.18       11.36      2.16 o 
   5   3  15       19.31       13.82      2.34 o 
   6   3  15       32.69       34.39      4.24 o 
   7   3  15        0.95        4.07      3.39 o 
 -10   4  15       19.62       17.12      3.71 o 
  -9   4  15       77.50       66.07      5.50 o 
  -8   4  15        3.45        2.96      2.51 o 
  -7   4  15       31.13       24.58      4.07 o 
  -6   4  15      182.21      162.39      7.08 o 
  -5   4  15      105.16       97.58      6.60 o 
  -4   4  15      319.69      341.66      7.61 o 
  -3   4  15       60.28       66.17      4.54 o 
  -2   4  15        0.34        0.17      1.44 o 
  -1   4  15        0.25       -2.16      1.44 o 
   0   4  15       86.90       76.74      4.17 o 
   1   4  15      118.83       95.03      4.14 o 
   2   4  15       78.15       66.34      3.77 o 
   3   4  15       93.41       92.02      4.42 o 
   4   4  15       62.34       62.51      5.11 o 
   5   4  15        3.31        2.38      3.05 o 
   6   4  15        1.54       -2.41      2.12 o 
 -10   5  15        5.74        7.40      2.99 o 
  -9   5  15        3.15        1.84      2.51 o 
  -8   5  15       10.27       11.03      3.12 o 
  -7   5  15       25.58       24.78      8.15 o 
  -6   5  15       13.06       14.57      3.09 o 
  -5   5  15       77.05       77.99      5.16 o 
  -4   5  15       26.49       34.62      3.82 o 
  -3   5  15       34.79       36.00      7.47 o 
  -2   5  15        4.73        1.23      1.88 o 
  -1   5  15        1.98        2.89      1.54 o 
   0   5  15       36.92       30.73      2.87 o 
   1   5  15       13.81       14.23      3.85 o 
   2   5  15       54.51       45.76      5.98 o 
   3   5  15        1.19        3.90      1.74 o 
   4   5  15        2.26        1.58      1.82 o 
   5   5  15        3.02        1.10      2.02 o 
   6   5  15        0.83        1.66      2.89 o 
  -9   6  15        0.01       -0.17      2.64 o 
  -8   6  15        7.80        5.30      3.05 o 
  -7   6  15        7.52        7.28      2.75 o 
  -6   6  15        1.44        0.71      2.55 o 
  -5   6  15        0.11        0.34      3.05 o 
  -4   6  15        3.53        1.83      2.36 o 
  -3   6  15       76.01       83.26      5.55 o 
  -2   6  15        2.99       -0.11      1.57 o 
  -1   6  15       11.18       18.92      4.62 o 
   0   6  15        0.01       -0.47      1.63 o 
   1   6  15        0.11       -1.18      1.54 o 
   2   6  15       46.33       46.40      3.77 o 
   3   6  15        7.27        2.38      1.94 o 
   4   6  15        4.72        2.62      2.07 o 
   5   6  15       17.50       17.33      3.04 o 
  -7   7  15        6.57        5.77      4.41 o 
  -6   7  15        1.05        2.04      3.73 o 
  -5   7  15        6.80        6.79      4.41 o 
  -4   7  15       75.27       75.69      5.79 o 
  -3   7  15      115.05      111.58      7.98 o 
  -2   7  15       21.52       18.72      2.80 o 
  -1   7  15        0.17       -1.38      1.74 o 
   0   7  15        0.20        1.94      1.98 o 
   1   7  15        1.11        3.16      1.89 o 
   2   7  15        4.02       10.04      2.75 o 
   3   7  15        1.46        2.27      3.18 o 
  -5   8  15        0.06       -3.39      3.39 o 
  -4   8  15        2.90       -0.34      3.73 o 
  -3   8  15        0.56        0.78      3.08 o 
  -2   8  15       22.42       23.32      4.06 o 
  -1   8  15       23.29       26.32      4.44 o 
   0   8  15        1.31        5.10      3.23 o 
   1   8  15       25.14       32.69      4.68 o 
 -10   0  16        2.22       -4.07      2.72 o 
  -8   0  16        0.57       -1.70      3.39 o 
  -6   0  16        0.17        0.17      1.68 o 
  -4   0  16      312.23      334.14      8.76 o 
  -2   0  16       17.43       15.79      4.24 o 
   0   0  16      117.00       93.35      6.79 o 
   2   0  16     1387.30     1327.56     29.87 o 
   4   0  16       87.99      106.25      8.15 o 
   6   0  16       42.97       44.81      6.11 o 
 -11   1  16        0.08        6.40      2.94 o 
 -10   1  16        0.59        0.90      2.89 o 
  -9   1  16        0.21       -0.17      1.88 o 
  -8   1  16        2.62       -1.20      3.90 o 
  -7   1  16      131.49      129.62      6.36 o 
  -6   1  16       36.05       32.03      2.79 o 
  -5   1  16        1.04        1.58      1.57 o 
  -4   1  16       49.67       52.52      3.14 o 
  -3   1  16        0.51        2.27      1.89 o 
  -2   1  16        7.88        6.65      1.38 o 
  -1   1  16       10.69       11.43      1.76 o 
   0   1  16        0.14        0.36      1.30 o 
   1   1  16      494.21      497.25     11.88 o 
   2   1  16      604.36      579.50     12.96 o 
   3   1  16       19.22       21.58      3.12 o 
   4   1  16        0.00       -0.52      1.79 o 
   5   1  16        0.45        0.34      1.92 o 
   6   1  16        1.74        1.02      3.39 o 
 -11   2  16        4.76        6.01      3.23 o 
 -10   2  16        8.95        7.74      2.89 o 
  -9   2  16       23.12       27.16      3.95 o 
  -8   2  16        4.03        1.53      2.55 o 
  -7   2  16       69.24       83.64      5.40 o 
  -6   2  16       24.71       28.70      9.33 o 
  -5   2  16        1.80        0.11      1.57 o 
  -4   2  16      405.68      411.17      9.47 o 
  -3   2  16        3.92        3.20      1.43 o 
  -2   2  16       62.18       69.37      4.44 o 
  -1   2  16        3.59        2.04      2.04 o 
   0   2  16      235.97      237.51      7.54 o 
   1   2  16        2.57        2.32      1.69 o 
   2   2  16       72.84       64.54      4.54 o 
   3   2  16        0.00        0.42      2.03 o 
   4   2  16        0.60        0.45      1.79 o 
   5   2  16        1.40        0.17      1.92 o 
   6   2  16       27.14       40.05      4.32 o 
   7   2  16       50.46       58.04      7.47 o 
 -11   3  16       46.37       38.69      6.62 o 
 -10   3  16        7.16        3.10      3.56 o 
  -9   3  16       14.76        9.50      4.41 o 
  -8   3  16       13.43       15.61      3.09 o 
  -7   3  16        1.70        3.90      2.40 o 
  -6   3  16        0.08       -0.36      3.22 o 
  -5   3  16        2.81        3.46      1.74 o 
  -4   3  16       91.83       85.11      3.92 o 
  -3   3  16        3.20        5.03      2.03 o 
  -2   3  16       65.99       68.70      4.44 o 
  -1   3  16       19.04       21.78      2.99 o 
   0   3  16      370.94      352.95      9.83 o 
   1   3  16       82.47       67.09      6.96 o 
   2   3  16      122.22      115.22     10.69 o 
   3   3  16       95.71       92.47      7.64 o 
   4   3  16        1.66        2.28      4.58 o 
   5   3  16        0.07        1.54      2.27 o 
   6   3  16        0.25        2.14      2.03 o 
 -10   4  16        0.27        1.53      3.56 o 
  -9   4  16        1.17        3.81      2.69 o 
  -8   4  16        0.10       -1.70      2.12 o 
  -7   4  16       24.09       27.67      3.84 o 
  -6   4  16        3.54        3.00      2.27 o 
  -5   4  16      104.07       99.10      6.32 o 
  -4   4  16       27.08       29.21      3.33 o 
  -3   4  16        8.03        2.70      2.03 o 
  -2   4  16        5.85       12.23      2.75 o 
  -1   4  16       14.43       15.81      2.99 o 
   0   4  16        0.98        1.58      2.04 o 
   1   4  16        0.25        2.76      1.95 o 
   2   4  16        6.80        7.62      2.36 o 
   3   4  16       26.63       31.43      2.90 o 
   4   4  16        0.99        1.03      1.84 o 
   5   4  16        1.96        1.25      2.27 o 
   6   4  16        3.51        8.30      3.09 o 
  -9   5  16        1.40        4.41      2.88 o 
  -8   5  16        5.35        9.40      2.99 o 
  -7   5  16        1.73        3.28      2.51 o 
  -6   5  16       33.99       42.38      5.60 o 
  -5   5  16       12.83        9.16      3.73 o 
  -4   5  16       43.63       36.28      6.79 o 
  -3   5  16        1.54        0.34      1.92 o 
  -2   5  16        1.73        0.68      1.92 o 
  -1   5  16        4.84       -1.00      1.79 o 
   0   5  16       70.51       55.70      4.78 o 
   1   5  16        0.01       -2.52      1.68 o 
   2   5  16        4.17        4.03      1.87 o 
   3   5  16        3.90        4.35      1.98 o 
   4   5  16        5.80        5.86      2.20 o 
   5   5  16        0.20       -0.34      2.36 o 
  -8   6  16        3.60        7.81      2.88 o 
  -7   6  16        1.03        4.41      2.64 o 
  -6   6  16       28.81       26.48      5.77 o 
  -5   6  16       20.89       17.99      5.09 o 
  -4   6  16        6.36       11.15      4.24 o 
  -3   6  16        9.60        6.08      2.61 o 
  -2   6  16       31.63       25.76      3.82 o 
  -1   6  16        0.34        2.75      3.05 o 
   0   6  16        7.34        5.80      2.61 o 
   1   6  16        8.41        6.16      2.00 o 
   2   6  16       64.00       66.72      4.39 o 
   3   6  16       54.89       45.06      3.89 o 
   4   6  16       56.22       65.43      4.70 o 
  -6   7  16        2.60       -4.41      3.05 o 
  -5   7  16        3.16        2.72      3.73 o 
  -4   7  16        5.88        6.06      2.94 o 
  -3   7  16       15.89        4.58      2.88 o 
  -2   7  16        0.73        3.05      2.64 o 
  -1   7  16        0.35       -1.87      2.40 o 
   0   7  16       11.58       12.55      7.47 o 
   1   7  16       19.49       24.14      3.17 o 
   2   7  16        2.39        3.45      2.28 o 
  -3   8  16        1.29       -2.04      3.73 o 
  -2   8  16        0.90       -3.73      3.73 o 
  -1   8  16        0.21       -1.70      3.73 o 
 -11   0  17        9.03       10.18      4.75 o 
  -9   0  17       46.83       67.55      7.81 o 
  -7   0  17      310.58      385.95     15.95 o 
  -5   0  17      344.54      346.51      9.84 o 
  -3   0  17      122.84      126.59      5.64 o 
  -1   0  17        2.47        0.92      1.87 o 
   1   0  17       42.76       29.87      5.09 o 
   3   0  17      277.61      314.32     13.92 o 
   5   0  17        1.81        0.68      3.05 o 
 -11   1  17        4.51        4.75      3.12 o 
 -10   1  17        8.99        9.05      4.07 o 
  -9   1  17        0.02       -1.24      3.56 o 
  -8   1  17       32.11       42.27      4.56 o 
  -7   1  17       64.75       61.83     11.03 o 
  -6   1  17      146.96      133.88      5.01 o 
  -5   1  17        0.84       -0.68      1.68 o 
  -4   1  17      121.44      130.77      9.14 o 
  -3   1  17        8.37       11.84      1.68 o 
  -2   1  17        0.21        0.50      1.18 o 
  -1   1  17       11.37       20.98      2.66 o 
   0   1  17      163.06      158.68      5.13 o 
   1   1  17       12.06       10.35      2.64 o 
   2   1  17       36.57       43.43      3.84 o 
   3   1  17       56.96       59.29      8.49 o 
   4   1  17        2.42        4.45      2.27 o 
   5   1  17        1.16        0.83      2.12 o 
   6   1  17       33.72       47.52      6.45 o 
 -11   2  17        4.74        1.87      2.64 o 
 -10   2  17        2.27        2.60      2.75 o 
  -9   2  17        0.07       -1.64      2.27 o 
  -8   2  17        6.45        5.33      3.39 o 
  -7   2  17       73.99       68.25      6.79 o 
  -6   2  17       90.50       98.93      5.75 o 
  -5   2  17       35.49       44.22      3.14 o 
  -4   2  17       88.16       80.52      4.62 o 
  -3   2  17       27.16       27.87      3.43 o 
  -2   2  17       27.99       24.60      2.99 o 
  -1   2  17      355.37      354.78     28.85 o 
   0   2  17      195.69      230.76      6.71 o 
   1   2  17        0.65        1.67      1.64 o 
   2   2  17        3.87        1.04      1.79 o 
   3   2  17        5.08        3.07      2.27 o 
   4   2  17       38.81       44.65      4.32 o 
   5   2  17        5.87        4.38      3.73 o 
   6   2  17       41.32       43.79      6.45 o 
 -10   3  17        3.45        4.75      2.88 o 
  -9   3  17       14.55       15.39      3.58 o 
  -8   3  17        2.84        6.85      2.75 o 
  -7   3  17       15.26       21.37      3.47 o 
  -6   3  17       48.73       41.39      4.20 o 
  -5   3  17       22.77       19.04      2.63 o 
  -4   3  17        0.22        1.87      1.54 o 
  -3   3  17        1.18        1.27      1.79 o 
  -2   3  17       30.96       25.88      3.36 o 
  -1   3  17      268.76      260.85      8.52 o 
   0   3  17        0.03        1.08      2.03 o 
   1   3  17      361.51      349.25     10.07 o 
   2   3  17       62.56       52.32      3.64 o 
   3   3  17       18.43       19.76      3.09 o 
   4   3  17       18.83       17.63      3.23 o 
   5   3  17        0.37        1.02      3.39 o 
   6   3  17       36.32       32.93      6.11 o 
 -10   4  17        0.71        1.79      7.13 o 
  -9   4  17        5.89        5.04      2.76 o 
  -8   4  17        0.31        0.12      2.36 o 
  -7   4  17        4.34        4.27      3.05 o 
  -6   4  17       13.79       10.09      2.94 o 
  -5   4  17        1.76        1.09      1.70 o 
  -4   4  17        1.38        2.12      2.03 o 
  -3   4  17        6.62        3.82      3.73 o 
  -2   4  17        5.34        1.32      2.12 o 
  -1   4  17        2.26        3.84      2.27 o 
   0   4  17       11.15       10.91      2.61 o 
   1   4  17        0.15       -1.92      1.79 o 
   2   4  17       62.21       59.96      5.77 o 
   3   4  17        0.66       -1.70      3.05 o 
   4   4  17        0.14        0.48      3.39 o 
   5   4  17        2.89        4.41      3.73 o 
  -9   5  17        4.02        5.55      2.99 o 
  -8   5  17        1.14        1.18      2.51 o 
  -7   5  17       35.52       41.68      4.56 o 
  -6   5  17        6.69       13.92      3.09 o 
  -5   5  17        0.18        2.72      3.39 o 
  -4   5  17        4.63        5.31      2.36 o 
  -3   5  17       51.18       62.89      4.88 o 
  -2   5  17        2.75       -1.36      1.92 o 
  -1   5  17        1.09       -1.87      1.92 o 
   0   5  17        7.58       11.51      2.99 o 
   1   5  17        0.15        0.64      3.39 o 
   2   5  17       28.34       37.20      5.43 o 
   3   5  17        3.72        5.05      2.75 o 
   4   5  17        0.00       -0.68      3.73 o 
  -8   6  17       27.35       32.41      4.44 o 
  -7   6  17        0.03       -1.02      3.39 o 
  -6   6  17       25.98       26.14      5.77 o 
  -5   6  17       12.93        5.43      4.07 o 
  -4   6  17       39.01       37.51      4.40 o 
  -3   6  17       54.96       54.81      5.06 o 
  -2   6  17       17.38       18.60      3.58 o 
  -1   6  17        0.18       -1.84      2.27 o 
   0   6  17        0.03        2.21      2.40 o 
   1   6  17       10.40        7.96      3.09 o 
   2   6  17        1.16       -1.63      2.27 o 
   3   6  17        4.57        6.37      3.09 o 
  -6   7  17        0.37        0.68      4.07 o 
  -5   7  17        0.05       10.18      5.09 o 
  -4   7  17        0.90        0.47      4.75 o 
  -3   7  17        5.06        4.96      2.99 o 
  -2   7  17        3.47        4.36      2.76 o 
  -1   7  17        8.62        2.15      2.69 o 
   0   7  17        2.93       -0.94      2.69 o 
   1   7  17       42.91       37.20      5.04 o 
 -10   0  18        0.02        0.34      4.07 o 
  -8   0  18       14.63       30.21      6.11 o 
  -6   0  18      358.28      387.79     10.42 o 
  -4   0  18        2.46        3.28      1.79 o 
  -2   0  18       16.21       22.98      3.39 o 
   0   0  18      389.44      407.33     15.61 o 
   2   0  18        4.27        6.79      3.39 o 
   4   0  18       28.76       32.59      5.43 o 
 -11   1  18       12.69       11.25      8.66 o 
 -10   1  18       16.58       19.44      3.95 o 
  -9   1  18       16.10       20.39      3.71 o 
  -8   1  18        5.92       10.95      4.24 o 
  -7   1  18        0.54        1.05      1.64 o 
  -6   1  18       76.46       75.40      3.54 o 
  -5   1  18       53.43       55.53      2.97 o 
  -4   1  18       15.81       21.73      2.12 o 
  -3   1  18       11.79       11.34      1.82 o 
  -2   1  18      166.75      171.78      6.56 o 
  -1   1  18        0.72       -1.46      1.30 o 
   0   1  18      385.54      355.05     10.31 o 
   1   1  18        6.73        2.98      2.03 o 
   2   1  18        3.24        2.30      2.21 o 
   3   1  18        3.78        2.98      2.12 o 
   4   1  18        1.29        4.11      3.05 o 
   5   1  18       16.10       32.58      8.66 o 
   6   1  18      127.40      179.57     11.54 o 
 -10   2  18        2.50       -0.34      2.75 o 
  -9   2  18        0.00        2.52      2.51 o 
  -8   2  18       32.04       31.06      4.32 o 
  -7   2  18      180.88      182.59     10.86 o 
  -6   2  18       63.55       56.84      5.94 o 
  -5   2  18       25.20       26.72      6.14 o 
  -4   2  18       27.45       21.87      2.59 o 
  -3   2  18        1.61        1.36      1.68 o 
  -2   2  18       53.16       52.61      4.20 o 
  -1   2  18       14.68       14.79      2.64 o 
   0   2  18     1079.69     1012.45     14.73 o 
   1   2  18       20.93       25.09      3.47 o 
   2   2  18        0.12        0.00      2.89 o 
   3   2  18       18.71       17.89      3.36 o 
   4   2  18       76.76       75.20      5.40 o 
   5   2  18       33.36       42.19      4.54 o 
 -10   3  18        2.52        0.74      2.75 o 
  -9   3  18        2.13        0.03      2.61 o 
  -8   3  18        2.79        2.38      2.72 o 
  -7   3  18        5.02        6.92      2.75 o 
  -6   3  18      131.32      125.38     26.99 o 
  -5   3  18       36.47       36.85      3.18 o 
  -4   3  18       17.70       15.84      2.85 o 
  -3   3  18        8.02        4.92      2.16 o 
  -2   3  18       26.29       26.02      8.32 o 
  -1   3  18        0.41       -2.31      1.79 o 
   0   3  18      109.28      108.31      5.94 o 
   1   3  18        4.17        2.55      2.16 o 
   2   3  18       34.14       37.75      6.28 o 
   3   3  18        0.10       -1.36      1.92 o 
   4   3  18       32.19       22.91      3.71 o 
   5   3  18        1.83        1.36      4.07 o 
  -9   4  18       22.96       22.15      7.30 o 
  -8   4  18        3.56        7.13      3.12 o 
  -7   4  18       45.43       44.86      7.64 o 
  -6   4  18      118.02      139.33      6.95 o 
  -5   4  18       48.10       54.06      6.79 o 
  -4   4  18       17.82       19.50      3.23 o 
  -3   4  18       27.86       25.22      3.56 o 
  -2   4  18        4.43        5.93      2.51 o 
  -1   4  18       32.36       30.86      3.71 o 
   0   4  18       82.62       70.67      5.26 o 
   1   4  18      209.84      210.50      9.33 o 
   2   4  18       22.07       23.13      3.71 o 
   3   4  18       13.34       10.56      3.12 o 
   4   4  18       11.44       19.66      5.09 o 
  -8   5  18        0.19        2.33      2.75 o 
  -7   5  18        3.45        1.33      2.61 o 
  -6   5  18       15.13       14.94      5.09 o 
  -5   5  18        0.15       -4.07      2.72 o 
  -4   5  18       12.47       11.83      2.94 o 
  -3   5  18        0.81        2.16      2.27 o 
  -2   5  18       32.79       43.53      4.54 o 
  -1   5  18       21.85       19.33      3.47 o 
   0   5  18       44.29       45.58      4.56 o 
   1   5  18       98.00      100.11      6.36 o 
   2   5  18       21.96       25.35      3.95 o 
   3   5  18        0.21       -0.05      2.36 o 
  -7   6  18       12.66        9.16      4.75 o 
  -6   6  18        1.11        0.68      3.73 o 
  -5   6  18        2.87        5.09      3.73 o 
  -4   6  18        3.50        7.94      2.94 o 
  -3   6  18       23.62       22.71      3.82 o 
  -2   6  18        7.14        4.93      2.69 o 
  -1   6  18        0.37       -3.05      2.16 o 
   0   6  18       14.91       16.23      4.07 o 
   1   6  18       21.17       27.09      4.44 o 
   2   6  18        0.19        0.40      4.75 o 
  -4   7  18        6.38        7.13      3.36 o 
  -3   7  18        0.64       -1.42      2.75 o 
  -2   7  18        5.92        3.90      3.12 o 
  -1   7  18       24.76       26.97      4.56 o 
   0   7  18       49.29       55.41      5.75 o 
  -9   0  19       93.68       94.70      9.50 o 
  -7   0  19        1.36        5.43      3.73 o 
  -5   0  19       80.43       72.17      8.83 o 
  -3   0  19        3.97        5.69      2.03 o 
  -1   0  19        7.10        5.43      3.05 o 
   1   0  19      384.79      412.42     16.29 o 
   3   0  19        3.78       -1.02      2.72 o 
   5   0  19       75.84       92.33      8.83 o 
 -10   1  19        0.36       -0.23      2.85 o 
  -9   1  19        1.23       -1.42      2.51 o 
  -8   1  19       75.56       88.20      6.36 o 
  -7   1  19        9.65        9.54      2.24 o 
  -6   1  19       35.05       44.78      2.91 o 
  -5   1  19       15.08       19.75      2.15 o 
  -4   1  19        0.30        1.27      1.36 o 
  -3   1  19        0.01       -1.25      1.31 o 
  -2   1  19        5.52        5.51      1.80 o 
  -1   1  19       13.51       16.39      3.09 o 
   0   1  19       30.89       25.77      3.47 o 
   1   1  19        0.31        0.14      2.03 o 
   2   1  19        1.52       -0.86      1.79 o 
   3   1  19        0.00       -0.88      1.79 o 
   4   1  19        1.98       -0.34      2.12 o 
   5   1  19        0.97        6.62      2.88 o 
 -10   2  19        0.13       -0.74      3.05 o 
  -9   2  19        0.15       -0.56      2.61 o 
  -8   2  19        4.57        6.95      2.99 o 
  -7   2  19       28.56       28.67     11.71 o 
  -6   2  19        4.06        5.84      2.75 o 
  -5   2  19       21.40       17.49      2.48 o 
  -4   2  19       14.07        9.80      2.51 o 
  -3   2  19        0.37       -0.68      1.68 o 
  -2   2  19       36.92       38.46      5.43 o 
  -1   2  19       72.94       77.01      4.11 o 
   0   2  19       62.62       65.29      4.92 o 
   1   2  19        9.66        6.84      2.44 o 
   2   2  19        3.22        1.54      2.72 o 
   3   2  19       18.16       21.88      3.71 o 
   4   2  19       45.05       63.90      5.28 o 
   5   2  19        7.01        6.21      2.99 o 
  -9   3  19        0.39        1.03      3.22 o 
  -8   3  19        4.75       10.78      4.75 o 
  -7   3  19       31.34       35.13      4.32 o 
  -6   3  19       30.33       33.32      4.08 o 
  -5   3  19       24.61       20.40      6.62 o 
  -4   3  19       17.13       15.86      2.99 o 
  -3   3  19        2.79        3.58      2.89 o 
  -2   3  19        0.24        4.14      2.27 o 
  -1   3  19      139.71      126.09      6.36 o 
   0   3  19      274.53      304.54      9.81 o 
   1   3  19       20.66       25.28      3.60 o 
   2   3  19        5.04        3.39      2.36 o 
   3   3  19        3.49        2.00      2.27 o 
   4   3  19        0.00       -0.75      2.27 o 
  -9   4  19        3.50        2.93      2.94 o 
  -8   4  19       19.27       24.76      4.20 o 
  -7   4  19       17.71       22.85      3.71 o 
  -6   4  19        1.15        1.36      3.39 o 
  -5   4  19        6.07        5.43      2.64 o 
  -4   4  19        7.90        9.08      2.75 o 
  -3   4  19        0.11        3.18      2.27 o 
  -2   4  19      189.02      180.92     10.86 o 
  -1   4  19        0.54        0.90      6.62 o 
   0   4  19        6.54        2.31      2.36 o 
   1   4  19       12.54       12.84      6.28 o 
   2   4  19       11.07       16.29      5.09 o 
   3   4  19       10.41       16.67      3.67 o 
   4   4  19        1.21        1.05      6.11 o 
  -8   5  19        4.27        1.96      2.75 o 
  -7   5  19        1.53        1.70      3.39 o 
  -6   5  19        0.19       -3.39      3.05 o 
  -5   5  19        2.42        0.00      3.05 o 
  -4   5  19       24.51       17.80      3.47 o 
  -3   5  19        1.15       -0.57      2.27 o 
  -2   5  19        2.27        1.02      2.40 o 
  -1   5  19       86.54       84.41      5.99 o 
   0   5  19       24.03       26.10      4.08 o 
   1   5  19       11.99       10.52      3.12 o 
   2   5  19        2.01       -0.64      2.55 o 
   3   5  19        0.17       -0.68      4.07 o 
  -6   6  19        4.28        4.41      4.07 o 
  -5   6  19        0.15        2.72      3.73 o 
  -4   6  19        4.92        6.28      3.12 o 
  -3   6  19        7.91        4.71      4.58 o 
  -2   6  19        0.00       -0.46      2.89 o 
  -1   6  19       19.27       24.46      6.79 o 
   0   6  19        6.60        8.81      3.23 o 
   1   6  19        0.22       -2.33      2.36 o 
 -10   0  20        4.43        3.05      4.75 o 
  -8   0  20       46.27       22.40      5.77 o 
  -6   0  20      102.47      125.55      6.36 o 
  -4   0  20       16.36       21.77      3.12 o 
  -2   0  20      519.79      523.42     18.33 o 
   0   0  20      175.09      149.35      9.84 o 
   2   0  20      132.57      136.80      9.84 o 
   4   0  20        0.23       -2.38      3.05 o 
 -10   1  20       13.10       13.55      3.95 o 
  -9   1  20        0.00        2.30      3.22 o 
  -8   1  20       33.54       29.71      7.30 o 
  -7   1  20       76.48       70.57      4.30 o 
  -6   1  20       27.98       25.27      2.54 o 
  -5   1  20        1.67        1.80      1.45 o 
  -4   1  20       12.22       16.66      2.08 o 
  -3   1  20       43.91       39.89      3.20 o 
  -2   1  20       71.08       71.39      4.11 o 
  -1   1  20       20.61       15.01      5.94 o 
   0   1  20        1.51        0.15      1.63 o 
   1   1  20       31.34       34.44      4.06 o 
   2   1  20        5.59        3.41      2.27 o 
   3   1  20       12.87       18.86      3.47 o 
   4   1  20       26.60       30.27      4.32 o 
  -9   2  20       13.69       22.59      4.20 o 
  -8   2  20       33.11       51.83      9.33 o 
  -7   2  20        0.53        1.70      2.64 o 
  -6   2  20       13.41        9.26      2.99 o 
  -5   2  20       15.69       16.03      2.90 o 
  -4   2  20       10.08        6.42      2.51 o 
  -3   2  20        3.21        3.22      2.27 o 
  -2   2  20       12.50       17.21      2.64 o 
  -1   2  20       12.66       13.34      2.31 o 
   0   2  20        1.04       -0.09      1.79 o 
   1   2  20        0.62        0.49      1.88 o 
   2   2  20        0.03       -1.87      1.87 o 
   3   2  20        8.74       12.42      5.09 o 
   4   2  20       61.77       86.20      7.13 o 
  -9   3  20        1.23       -0.27      2.75 o 
  -8   3  20        0.71       -1.51      3.22 o 
  -7   3  20        3.90        6.79      4.24 o 
  -6   3  20        0.47        0.25      2.27 o 
  -5   3  20       21.49       26.44      3.60 o 
  -4   3  20        5.68        2.34      2.27 o 
  -3   3  20       32.15       37.16      3.95 o 
  -2   3  20       84.15       82.34      5.40 o 
  -1   3  20       13.21       17.19      3.56 o 
   0   3  20       21.53       19.66      2.67 o 
   1   3  20        0.38       -0.46      1.95 o 
   2   3  20        0.43       -0.06      1.88 o 
   3   3  20        2.26       -1.66      2.20 o 
  -8   4  20       18.67       13.75      3.60 o 
  -7   4  20       16.57       18.24      3.84 o 
  -6   4  20        9.17        8.83      4.75 o 
  -5   4  20       51.81       61.49      5.12 o 
  -4   4  20        1.07        0.00      1.92 o 
  -3   4  20        1.70        0.16      2.27 o 
  -2   4  20      125.61      141.90      7.19 o 
  -1   4  20       21.20       15.24      3.39 o 
   0   4  20        0.42        2.04      2.40 o 
   1   4  20        1.84        2.31      2.51 o 
   2   4  20        2.18        5.23      3.90 o 
   3   4  20        0.17       -3.07      3.56 o 
  -7   5  20       10.00       15.27      5.43 o 
  -6   5  20        5.35        4.41      4.41 o 
  -5   5  20       12.36        7.47      4.07 o 
  -4   5  20        7.90        5.77      2.88 o 
  -3   5  20       39.28       34.21      4.44 o 
  -2   5  20       27.01       30.90      4.58 o 
  -1   5  20        7.82        7.31      3.09 o 
   0   5  20       14.31       12.84      3.47 o 
   1   5  20       11.92       14.43      3.60 o 
  -4   6  20        9.24       13.20      9.84 o 
  -3   6  20        3.02        1.46      2.85 o 
  -2   6  20        6.47        9.15      3.47 o 
  -1   6  20        2.71        0.65      2.61 o 
  -9   0  21      110.21       98.78     10.18 o 
  -7   0  21        2.93        0.00      3.39 o 
  -5   0  21        2.11        0.08      2.03 o 
  -3   0  21       50.94       73.66      7.47 o 
  -1   0  21       56.33       54.99      6.79 o 
   1   0  21      178.40      158.18     10.52 o 
   3   0  21        1.89        2.04      3.73 o 
  -9   1  21       57.56       71.34      6.23 o 
  -8   1  21       14.87       27.38      4.32 o 
  -7   1  21       97.83      110.20      5.27 o 
  -6   1  21        9.14       11.23      2.40 o 
  -5   1  21        0.67        1.68      1.50 o 
  -4   1  21        1.71        1.80      1.74 o 
  -3   1  21       62.30       49.94      3.69 o 
  -2   1  21        1.64        2.16      2.27 o 
  -1   1  21       12.02       11.03      3.12 o 
   0   1  21        0.08       -1.53      1.68 o 
   1   1  21        9.10       10.48      2.75 o 
   2   1  21       42.43       43.94      6.62 o 
   3   1  21       10.84        8.15      3.73 o 
  -9   2  21        1.96        0.26      3.09 o 
  -8   2  21        0.25       -0.34      2.75 o 
  -7   2  21        5.56        9.69      3.09 o 
  -6   2  21        8.97        9.16      2.88 o 
  -5   2  21        0.19        0.85      2.16 o 
  -4   2  21        9.78        8.66      2.22 o 
  -3   2  21        1.75        1.32      1.71 o 
  -2   2  21      178.68      187.78      6.33 o 
  -1   2  21        0.03        2.55      1.92 o 
   0   2  21        0.25        1.36      1.92 o 
   1   2  21        2.70        0.54      2.27 o 
   2   2  21        2.10        1.70      2.36 o 
   3   2  21       16.77       19.10      3.82 o 
  -8   3  21        0.34        2.29      4.58 o 
  -7   3  21        0.65        5.43      3.12 o 
  -6   3  21       10.35       14.26      4.75 o 
  -5   3  21        5.41        2.55      2.40 o 
  -4   3  21        0.06        2.22      2.27 o 
  -3   3  21        3.90        3.05      2.40 o 
  -2   3  21       68.24       66.51     10.18 o 
  -1   3  21        0.83        1.04      1.74 o 
   0   3  21        1.97        1.93      2.27 o 
   1   3  21        2.50        3.39      2.51 o 
   2   3  21        6.12        7.21      2.99 o 
  -7   4  21        3.95        8.15      4.41 o 
  -6   4  21        7.02       14.60      5.09 o 
  -5   4  21        1.38        4.75      2.64 o 
  -4   4  21       19.12       21.88      5.26 o 
  -3   4  21       26.59       21.07      3.84 o 
  -2   4  21       47.88       42.87      4.68 o 
  -1   4  21       88.42       79.99      8.49 o 
   0   4  21       37.54       38.11      4.68 o 
   1   4  21        3.76        6.28      2.88 o 
   2   4  21        2.93        8.98      6.62 o 
  -6   5  21        6.76        7.47      4.75 o 
  -5   5  21        5.29        0.68      4.07 o 
  -4   5  21        3.50        1.91      3.22 o 
  -3   5  21        1.05        0.37      2.75 o 
  -2   5  21      116.72      137.31      7.68 o 
  -1   5  21       34.48       37.06     10.18 o 
   0   5  21       14.93       20.22     12.05 o 
  -8   0  22       79.04       79.09      9.16 o 
  -6   0  22       23.88       24.33      4.07 o 
  -4   0  22       14.26       24.10      5.09 o 
  -2   0  22        1.13       -0.34      2.72 o 
   0   0  22        8.81       10.86      4.07 o 
   2   0  22       55.40       50.58      7.13 o 
  -8   1  22       12.34        8.83      4.92 o 
  -7   1  22        9.57        4.10      2.69 o 
  -6   1  22        1.82       -0.52      1.44 o 
  -5   1  22        2.50        4.37      2.00 o 
  -4   1  22        2.18        2.88      2.28 o 
  -3   1  22       40.73       37.32      4.44 o 
  -2   1  22        1.11        3.73      2.40 o 
  -1   1  22       37.13       40.64      4.44 o 
   0   1  22        0.66        0.85      2.16 o 
   1   1  22        3.74        8.49      2.88 o 
   2   1  22       15.05       15.99      3.58 o 
  -8   2  22        0.53       -0.10      2.44 o 
  -7   2  22       15.85       16.97      2.87 o 
  -6   2  22        0.99        0.34      2.16 o 
  -5   2  22        5.31        4.65      1.93 o 
  -4   2  22        0.03        0.31      1.69 o 
  -3   2  22       33.77       30.82      4.90 o 
  -2   2  22       33.02       27.79      3.95 o 
  -1   2  22       12.83       16.92      7.64 o 
   0   2  22        2.07        2.92      2.36 o 
   1   2  22        1.50       -1.60      2.03 o 
   2   2  22        4.15        3.83      2.61 o 
  -7   3  22        2.52        0.68      3.73 o 
  -6   3  22        7.14        3.05      4.07 o 
  -5   3  22        2.55        1.02      2.40 o 
  -4   3  22        0.76       -2.58      2.03 o 
  -3   3  22        4.08        2.60      2.89 o 
  -2   3  22       44.64       35.83      3.52 o 
  -1   3  22       15.44       17.71      3.47 o 
   0   3  22        0.98        4.69      4.07 o 
   1   3  22        4.57        0.05      2.51 o 
  -6   4  22        0.00        0.68      3.73 o 
  -5   4  22        0.69       -1.75      2.27 o 
  -4   4  22        5.14        3.05      2.64 o 
  -3   4  22       48.16       57.67     10.86 o 
  -2   4  22       23.56       21.11      3.95 o 
  -1   4  22        1.86        7.11      2.99 o 
   0   4  22        0.32        1.02      2.55 o 
  -7   0  23       10.19       15.95      5.43 o 
  -5   0  23        5.47        1.02      4.75 o 
  -3   0  23        4.31        0.00      2.72 o 
  -1   0  23        6.50       -2.72      3.05 o 
   1   0  23       21.66       24.78      6.11 o 
  -7   1  23        0.13       -0.04      2.75 o 
  -6   1  23        0.27        1.52      1.71 o 
  -5   1  23       22.52       27.70      3.33 o 
  -4   1  23       42.31       46.44      4.23 o 
  -3   1  23        0.02        2.14      2.38 o 
  -2   1  23        1.98        3.20      2.51 o 
  -1   1  23       12.01       11.87      2.99 o 
   0   1  23       50.25       64.49      5.64 o 
   1   1  23        2.04       -0.27      2.27 o 
  -7   2  23        4.61        6.31      2.53 o 
  -6   2  23        0.00       -0.34      2.27 o 
  -5   2  23        1.31        2.78      2.02 o 
  -4   2  23        5.36        2.12      2.26 o 
  -3   2  23       27.56       30.09      3.33 o 
  -2   2  23       20.79       14.38      3.33 o 
  -1   2  23        7.32        9.33      2.99 o 
   0   2  23        5.71        3.24      4.92 o 
   1   2  23        4.79        8.28      3.23 o 
  -6   3  23        0.07        0.34      3.73 o 
  -5   3  23        1.49        1.70      2.64 o 
  -4   3  23        1.12       -1.48      2.20 o 
  -3   3  23        4.34        2.04      2.56 o 
  -2   3  23        1.19       -1.15      1.84 o 
  -1   3  23        0.93        0.48      3.56 o 
   0   3  23        2.19        0.53      3.39 o 
  -4   4  23        8.99        4.92      5.09 o 
  -3   4  23       23.86       29.68      4.44 o 
  -6   0  24        7.71        6.92      2.99 o 
  -4   0  24        0.48        0.68      3.05 o 
  -2   0  24        9.71        5.09      3.73 o 
   0   0  24       11.94       16.63      5.43 o 
  -6   1  24        4.06        6.48      2.41 o 
  -5   1  24        7.79        2.54      2.14 o 
  -4   1  24       32.07       34.25      5.43 o 
  -3   1  24        0.00        3.22      2.64 o 
  -2   1  24        6.22        7.47      2.88 o 
  -1   1  24        6.46        3.73      2.64 o 
   0   1  24        3.03        2.44      2.61 o 
  -5   2  24       25.32       35.61      4.25 o 
  -4   2  24       15.01       14.96      2.84 o 
  -3   2  24        0.09        2.83      2.51 o 
  -2   2  24        4.44        4.84      3.05 o 
  -1   2  24       29.00       20.72      3.91 o 
                                                 
